# Supplementary material for: Folate Acts in E. coli to Accelerate C. elegans Aging Independently of Bacterial Biosynthesis
Source: Cell Rep. 2016 Feb 11;14(7):1611–20. doi: 10.1016/j.celrep.2016.01.051 (PMC4767678; doi:10.1016/j.celrep.2016.01.051)
Supplement: Table S1. Lifespan Summaries, Related to Figures 2 and 4 — The table contains conditions, numbers, and relevant statistical analysis for all lifespan experiments in the study. [file mmc2.xlsx]

## Sheet: Sheet1
Lifespan data
Experiment	group name	Mean	n dead	censor	% increase	P	P	% increase vs	P	Bacteria/plasmid	Supplement to NGM	Animals raised on (if different)	Genotype	Temp
		lifespan			mut or SMX vs	Log-Rank	Wilcoxon	complemented mutant	Log-Rank
		(days)			control		(if different)	(where relevant)
SMX and MTX	OP50	11.67	146	31						OP50		128 µg/ml SMX	glp-4(bn2)	25°C
	128 µg/ml SMX	20.18	164	55	0.72922	P = <.0001				OP50	128 µg/ml SMX	128 µg/ml SMX	glp-4(bn2)	25°C
	100 µg/ml MTX	11.37	170	39	-0.0257069	ns				OP50	100 µl of 100 µg/ml MTX added to lawn	128 µg/ml SMX	glp-4(bn2)	25°C
	128 µg/ml SMX + 100 µg/ml MTX	19.47	153	51	0.66838	P = <.0001				OP50	128 µg/ml SMX + 100µl of 100 µg/ml MTX added to lawn	128 µg/ml SMX	glp-4(bn2)	25°C
SMX and MTX repeat	OP50	14.32	157	38						OP50		128 µg/ml SMX	glp-4(bn2)	25°C
	128 µg/ml SMX	21.58	174	70	0.506983	P = <.0001				OP50	128 µg/ml SMX	128 µg/ml SMX	glp-4(bn2)	25°C
	100 µg/ml MTX	14.49	155	47	0.0118715	ns				OP50	100 µl of 100 µg/ml MTX added to lawn	128 µg/ml SMX	glp-4(bn2)	25°C
	128 µg/ml SMX + 100 µg/ml MTX	19.87	156	88	0.38757	P = <.0001				OP50	128 µg/ml SMX + 100µl of 100 µg/ml MTX added to lawn	128 µg/ml SMX	glp-4(bn2)	25°C
SMX and MTX pooled	OP50	13.09	303	69						OP50		128 µg/ml SMX	glp-4(bn2)	25°C
	128 µg/ml SMX	20.92	338	125	0.598167	P = <.0001				OP50	128 µg/ml SMX	128 µg/ml SMX	glp-4(bn2)	25°C
	100 µg/ml MTX	12.9	325	86	-0.0145149	ns				OP50	100 µl of 100 µg/ml MTX added to lawn	128 µg/ml SMX	glp-4(bn2)	25°C
	128 µg/ml SMX + 100 µg/ml MTX	19.68	309	139	0.503438	P = <.0001				OP50	128 µg/ml SMX + 100µl of 100 µg/ml MTX added to lawn	128 µg/ml SMX	glp-4(bn2)	25°C
gcp-2.1	WT (UF208)	14.49	160	23						OP50			Wild type	25°C
	gcp-2.1 (UF209)	13.44	167	36	-0.0724638	P = 0.0227	P = 0.1851			OP50			gcp-2.1 (ok1004)	25°C
SMX and Folinic acid	OP50	15	138	36						OP50		128 µg/ml SMX	glp-4(bn2)	25°C
	128 µg/ml SMX	19.31	153	39	0.287333	P = <.0001				OP50	128 µg/ml SMX	128 µg/ml SMX	glp-4(bn2)	25°C
	10 µM Folinic acid + 128 µg/ml SMX	19.66	145	62	0.310667	P = <.0001				OP50	10 µM Folinic acid + 128 µg/ml SMX	128 µg/ml SMX	glp-4(bn2)	25°C
SMX and Kanamycin	OP50	17.53	218	15						OP50		128 µg/ml SMX	glp-4(bn2)	25°C
	128 ug/ml SMX	22.73	220	25	0.296634	P = <.0001				OP50	128 µg/ml SMX	128 µg/ml SMX	glp-4(bn2)	25°C
	OP50 + Kanamycin	22.2	216	24	0.2664	P = <.0001				OP50	80 µl of 10 mM kanamycin (added to lawn)	128 µg/ml SMX	glp-4(bn2)	25°C
	128 ug/ml SMX + Kanamycin	22.98	177	63	0.310896	P = <.0001				OP50	128µg/ml SMX + 80µl of 10mM kanamycin	128 µg/ml SMX	glp-4(bn2)	25°C
SMX and Kanamycin	OP50	18.02	205	25						OP50		128 µg/ml SMX	glp-4(bn2)	25°C
repeat	128 ug/ml SMX	21.88	249	8	0.214206	P = <.0001				OP50	128 µg/ml SMX	128 µg/ml SMX	glp-4(bn2)	25°C
	OP50 + Kanamycin	22.35	250	5	0.240289	P = <.0001				OP50	80 µl of 10 mM kanamycin (added to lawn)	128 µg/ml SMX	glp-4(bn2)	25°C
	128 ug/ml SMX + Kanamycin	23.34	304	11	0.295228	P = <.0001				OP50	128µg/ml SMX + 80µl of 10mM kanamycin	128 µg/ml SMX	glp-4(bn2)	25°C
SMX and Kanamycin	OP50	17.78	423	40						OP50		128 µg/ml SMX	glp-4(bn2)	25°C
pooled	128 ug/ml SMX	22.29	469	33	0.253656	P = <.0001				OP50	128 µg/ml SMX	128 µg/ml SMX	glp-4(bn2)	25°C
	OP50 + Kanamycin	22.28	466	29	0.253093	P = <.0001				OP50	80 µl of 10 mM kanamycin (added to lawn)	128 µg/ml SMX	glp-4(bn2)	25°C
	128 ug/ml SMX + Kanamycin	23.21	481	74	0.305399	P = <.0001				OP50	128 µg/ml SMX + 80 µl of 10 mM kanamycin	128 µg/ml SMX	glp-4(bn2)	25°C
Screen lifespan data:
3rd round full lifespans
A	WT:kan	14.79	113	1						WT:kan	20 µg/ml Kanamycin	OP50-GFP	glp-4(bn2)	25°C
	aceF	14.0351	117	4	-0.0512337	ns				JW0111	20 µg/ml Kanamycin	OP50-GFP	glp-4(bn2)	25°C
	araF	13.5482	166	0	-0.0841479	P = 0.0112	P = 0.2692			JW1889	20 µg/ml Kanamycin	OP50-GFP	glp-4(bn2)	25°C
	atoE	13.2239	150	1	-0.10607	P = 0.0091	P = 0.0586			JW2217	20 µg/ml Kanamycin	OP50-GFP	glp-4(bn2)	25°C
	entA	13.8519	143	4	-0.0636179	ns				JW0588	20 µg/ml Kanamycin	OP50-GFP	glp-4(bn2)	25°C
	fhlA	13.2657	128	2	-0.103245	P = 0.0240	P = 0.0098			JW2701	20 µg/ml Kanamycin	OP50-GFP	glp-4(bn2)	25°C
	ihfA	19.4191	154	10	0.312722	P = <.0001				JW1702	20 µg/ml Kanamycin	OP50-GFP	glp-4(bn2)	25°C
	lpd	15.7239	148	4	0.0629284	ns	P = 0.0084			JW0112	20 µg/ml Kanamycin	OP50-GFP	glp-4(bn2)	25°C
B	WT:kan	14.18	172	6						WT:kan	20 µg/ml Kanamycin	OP50-GFP	glp-4(bn2)	25°C
	metL	17.171	160	15	0.211349	P = <.0001				JW3911	20 µg/ml Kanamycin	OP50-GFP	glp-4(bn2)	25°C
	nlpD	16.6337	167	3	0.173445	P = 0.0010	P = 0.0002			JW2712	20 µg/ml Kanamycin	OP50-GFP	glp-4(bn2)	25°C
	ompA	17.0879	155	9	0.205487	P = <.0001				JW0940	20 µg/ml Kanamycin	OP50-GFP	glp-4(bn2)	25°C
	proW	16.2088	158	22	0.14347	P = 0.0085	P = 0.0008			JW2653	20 µg/ml Kanamycin	OP50-GFP	glp-4(bn2)	25°C
C	WT:kan	13.67	143	4						WT:kan	20 µg/ml Kanamycin	OP50-GFP	glp-4(bn2)	25°C
	rpsF	13.1937	142	5	-0.0346874	ns				JW4158	20 µg/ml Kanamycin	OP50-GFP	glp-4(bn2)	25°C
	tatC	17.4073	155	24	0.273599	P = <.0001				JW3815	20 µg/ml Kanamycin	OP50-GFP	glp-4(bn2)	25°C
	tonB	13.8992	180	6	0.0169303	ns				JW5195	20 µg/ml Kanamycin	OP50-GFP	glp-4(bn2)	25°C
	truA	14.3351	159	6	0.0488228	ns				JW2315	20 µg/ml Kanamycin	OP50-GFP	glp-4(bn2)	25°C
	ubiH	12.8292	132	3	-0.0613559	ns				JW2875	20 µg/ml Kanamycin	OP50-GFP	glp-4(bn2)	25°C
	yegT	12.9446	136	8	-0.0529127	ns				JW2085	20 µg/ml Kanamycin	OP50-GFP	glp-4(bn2)	25°C
	znuB	16.4957	163	2	0.206902	P = <.0001				JW1848	20 µg/ml Kanamycin	OP50-GFP	glp-4(bn2)	25°C
D	WT:kan	13.42	151	9						WT:kan	20 µg/ml Kanamycin	OP50-GFP	glp-4(bn2)	25°C
	rimK	16.4332	149	26	0.224129	P = <.0001				JW0836	20 µg/ml Kanamycin	OP50-GFP	glp-4(bn2)	25°C
	rpoS	16.8539	151	10	0.255468	P = <.0001				JW5437	20 µg/ml Kanamycin	OP50-GFP	glp-4(bn2)	25°C
E	WT:kan	13.37	166	20						WT:kan	20 µg/ml Kanamycin	OP50-GFP	glp-4(bn2)	25°C
	ihfB	18.3495	142	39	0.37249	P = <.0001				JW0895	20 µg/ml Kanamycin	OP50-GFP	glp-4(bn2)	25°C
	lipB	14.8612	159	8	0.111575	P = 0.0137	P = 0.0002			JW5089	20 µg/ml Kanamycin	OP50-GFP	glp-4(bn2)	25°C
	mtlR	13.8069	154	5	0.0327163	ns				JW3575	20 µg/ml Kanamycin	OP50-GFP	glp-4(bn2)	25°C
F	WT:kan	11.83	139	9						WT:kan	20 µg/ml Kanamycin	OP50-GFP	glp-4(bn2)	25°C
	pabA	15.68	170	7	0.325444	P = <.0001				JW3323	20 µg/ml Kanamycin	OP50-GFP	glp-4(bn2)	25°C
	pabB	15.65	139	37	0.322908	P = <.0001				JW1801	20 µg/ml Kanamycin	OP50-GFP	glp-4(bn2)	25°C
4th round: ihfA full lifespan	WT:kan	14.32	171	6						WT:kan	20 µg/ml Kanamycin	OP50-GFP	glp-4(bn2)	25°C
"even" strain	ihfA (even plate)	16.9	175	16	0.180168	P = <.0001	P = 0.0004			JW1702	20 µg/ml Kanamycin	OP50-GFP	glp-4(bn2)	25°C
complementation
full lifespans
A	WT:: vector	14.64	127	6						SKV25113	100 µg/ml Carbenicillin	OP50-GFP	glp-4(bn2)	25°C
	ΔihfB pMMB67EH	17.09	130	8	0.16735	P = <.0001				SKV0903	100 µg/ml Carbenicillin	OP50-GFP	glp-4(bn2)	25°C
	ΔihfB pMMB67EH::ihfB	14.12	140	2	-0.0355191	ns		-0.173786	P = <.0001	SKC0903	100 µg/ml Carbenicillin	OP50-GFP	glp-4(bn2)	25°C
	ΔtatC pMMB67EH	18.55	105	28	0.27	P = <.0001				SKV3348	100 µg/ml Carbenicillin	OP50-GFP	glp-4(bn2)	25°C
	ΔtatC pMMB67EH::tatC	13.37	134	1	-0.0867486	P = 0.0132	P = 0.0052	-0.28	P = <.0001	SKC3832	100 µg/ml Carbenicillin	OP50-GFP	glp-4(bn2)	25°C
	ΔznuB pMMB67EH	17.44	156	6	0.19	P = <.0001				SKV1859	100 µg/ml Carbenicillin	OP50-GFP	glp-4(bn2)	25°C
	ΔznuB pMMB67EH::znuB	13.91	166	5	-0.0498634	ns		-0.202408	P = <.0001	SKC1859	100 µg/ml Carbenicillin	OP50-GFP	glp-4(bn2)	25°C
B	WT:: vector	12.57	146	5						SKV25113	100 µg/ml Carbenicillin	OP50-GFP	glp-4(bn2)	25°C
	ΔnlpD pMMB67EH	13.8	116	12	0.097852	P = 0.0415	P = 0.0042			SKV2737	100 µg/ml Carbenicillin	OP50-GFP	glp-4(bn2)	25°C
	ΔnlpD pMMB67EH::nlpD	12.98	157	12	0.0326173	ns		-0.0594203	ns	SKC2737	100 µg/ml Carbenicillin	OP50-GFP	glp-4(bn2)	25°C
	ΔpabA pMMB67EH	15.95	135	13	0.27	P = <.0001				SKV3348	100 µg/ml Carbenicillin	OP50-GFP	glp-4(bn2)	25°C
	ΔpabA pMMB67EH::pabA	12.08	163	10	-0.0389817	ns		-0.242633	P = <.0001	SKC3348	100 µg/ml Carbenicillin	OP50-GFP	glp-4(bn2)	25°C
	ΔpabB pMMB67EH	17.06	134	14	0.36	P = <.0001				SKV1810	100 µg/ml Carbenicillin	OP50-GFP	glp-4(bn2)	25°C
	ΔpabB pMMB67EH::pabB	11.73	158	16	-0.0668258	P = 0.0410	ns	-0.312427	P = <.0001	SKC1810	100 µg/ml Carbenicillin	OP50-GFP	glp-4(bn2)	25°C
C	WT:: vector	14.78	174	5						SKV25113	100 µg/ml Carbenicillin	OP50-GFP	glp-4(bn2)	25°C
	ΔmetL pMMB67EH	19.1	161	10	0.29	P = <.0001				SKV3932	100 µg/ml Carbenicillin	OP50-GFP	glp-4(bn2)	25°C
	ΔmetL pMMB67EH::metL	14.31	175	1	-0.0317997	ns		-0.250785	P = <.0001	SKC3932	100 µg/ml Carbenicillin	OP50-GFP	glp-4(bn2)	25°C
	ΔproW pMMB67EH	18.52	139	3	0.25	P = <.0001				SKV2672	100 µg/ml Carbenicillin	OP50-GFP	glp-4(bn2)	25°C
	ΔproW pMMB67EH::proW	17.88	154	19	0.209743	P = <.0001		-0.03	ns	SKC2672	100 µg/ml Carbenicillin	OP50-GFP	glp-4(bn2)	25°C
D	WT:: vector	12.66	191	3						SKV25113	100 µg/ml Carbenicillin	OP50-GFP	glp-4(bn2)	25°C
	ΔompA pMMB67EH	16.19	162	6	0.28	P = <.0001				SKV0948	100 µg/ml Carbenicillin	OP50-GFP	glp-4(bn2)	25°C
	ΔompA pMMB67EH::ompA	13.72	166	6	0.0837283	P = 0.0277	P = 0.0139	-0.152563	P = <.0001	SKC0948	100 µg/ml Carbenicillin	OP50-GFP	glp-4(bn2)	25°C
	ΔrimK pMMB67EH	16.43	177	3	0.297788	P = <.0001				SKV0843	100 µg/ml Carbenicillin	OP50-GFP	glp-4(bn2)	25°C
	ΔrimK pMMB67EH::rimK	15.78	158	11	0.246445	P = <.0001		-0.04	ns	SKC0843	100 µg/ml Carbenicillin	OP50-GFP	glp-4(bn2)	25°C
E	WT:: vector	15.83	208	2						SKV25113	100 µg/ml Carbenicillin	OP50-GFP	glp-4(bn2)	25°C
	ΔrpoS pMMB67EH	21.2	212	2	0.34	P = <.0001				SKV2736	100 µg/ml Carbenicillin	OP50-GFP	glp-4(bn2)	25°C
	ΔrpoS pMMB67EH::rpoS	17.88	229	1	0.129501	ns		-0.156604	P = <.0001	SKC2736	100 µg/ml Carbenicillin	OP50-GFP	glp-4(bn2)	25°C
Folate gene
full lifespans						Stats reported for increases in lifespan only
A	WT:kan	14.34	149	6						WT:kan	20 µg/ml Kanamycin	OP50-GFP	glp-4(bn2)	25°C
	metH	12.6977	156	1	-0.114649					JW3979	20 µg/ml Kanamycin	OP50-GFP	glp-4(bn2)	25°C
	ndk	13.6207	175	1	-0.0502928	ns				JW2502	20 µg/ml Kanamycin	OP50-GFP	glp-4(bn2)	25°C
	nudB	13.1253	127	3	-0.0848348					JW1854	20 µg/ml Kanamycin	OP50-GFP	glp-4(bn2)	25°C
	pabC	15.012	127	6	0.0467159	ns				JW1082	20 µg/ml Kanamycin	OP50-GFP	glp-4(bn2)	25°C
	purH	15.0164	170	6	0.0470227	ns	P = 0.0259			JW3970	20 µg/ml Kanamycin	OP50-GFP	glp-4(bn2)	25°C
	purU	13.2523	163	2	-0.0759796		ns			JW1220	20 µg/ml Kanamycin	OP50-GFP	glp-4(bn2)	25°C
	thrA	13.7297	148	0	-0.0426928	ns				JW0001	20 µg/ml Kanamycin	OP50-GFP	glp-4(bn2)	25°C
B	WT:kan	15.28	158	4						WT:kan	20 µg/ml Kanamycin	OP50-GFP	glp-4(bn2)	25°C
	folM	15.2016	166	4	-0.00536523	ns				JW1598	20 µg/ml Kanamycin	OP50-GFP	glp-4(bn2)	25°C
	glyA	16.4991	156	2	0.0795297	P = 0.0179	P = 0.0076			JW2535	20 µg/ml Kanamycin	OP50-GFP	glp-4(bn2)	25°C
	lysC	14.7142	152	1	-0.0372556	ns				JW3984	20 µg/ml Kanamycin	OP50-GFP	glp-4(bn2)	25°C
	metA	14.602	157	1	-0.0445968	ns				JW3973	20 µg/ml Kanamycin	OP50-GFP	glp-4(bn2)	25°C
	metE	14.5536	162	1	-0.0477636	ns				JW3805	20 µg/ml Kanamycin	OP50-GFP	glp-4(bn2)	25°C
	metF	14.4879	149	2	-0.0520623	ns				JW3913	20 µg/ml Kanamycin	OP50-GFP	glp-4(bn2)	25°C
	metL	18.9803	137	8	0.241874	P = <.0001				JW3911	20 µg/ml Kanamycin	OP50-GFP	glp-4(bn2)	25°C
C	WT:kan	14.79	113	1						WT:kan	20 µg/ml Kanamycin	OP50-GFP	glp-4(bn2)	25°C
	lpd	15.7239	148	4	0.0629284	ns	P = 0.0084			JW0112	20 µg/ml Kanamycin	OP50-GFP	glp-4(bn2)	25°C
D	WT:kan	24.77	132	15						WT:kan	20 µg/ml Kanamycin	OP50	glp-4(bn2)	25°C
	gcvH	21.9169	146	1	-0.115352					JW2872	20 µg/ml Kanamycin	OP50	glp-4(bn2)	25°C
	gcvP	20.5865	140	10	-0.169051					JW2871	20 µg/ml Kanamycin	OP50	glp-4(bn2)	25°C
	gcvT	20.9668	169	2	-0.153701					JW2873	20 µg/ml Kanamycin	OP50	glp-4(bn2)	25°C
	malY	21.806	149	3	-0.119828					JW1614	20 µg/ml Kanamycin	OP50	glp-4(bn2)	25°C
	metB	20.9572	138	9	-0.154089					JW3910	20 µg/ml Kanamycin	OP50	glp-4(bn2)	25°C
	metC	23.0893	149	16	-0.0680291					JW2975	20 µg/ml Kanamycin	OP50	glp-4(bn2)	25°C
	thrB	22.4782	151	6	-0.0926954					JW0002	20 µg/ml Kanamycin	OP50	glp-4(bn2)	25°C
	thrC	21.4794	140	3	-0.133011					JW0003	20 µg/ml Kanamycin	OP50	glp-4(bn2)	25°C
Defined medium pabA/PABA titration					Comparing lifespans on pabA to WT under same conditions
	pabA_0.1 PABA	28.0061	109	5	0.389295	P = <.0001				pabA (JW3233)	Defined medium + 0.1 µM PABA	pabA (on NGM)	glp-4(bn2)	25°C
	pabA_0.2 PABA	23.8001	107	5	0.276918	P = 0.0009	P = 0.0567			pabA (JW3233)	Defined medium + 0.2 µM PABA	pabA (on NGM)	glp-4(bn2)	25°C
	pabA_0.5 PABA	20.4751	107	5	0.0278458	P = 0.508	P = 0.5004			pabA (JW3233)	Defined medium + 0.5 µM PABA	pabA (on NGM)	glp-4(bn2)	25°C
	pabA_1 PABA	18.6387	111	5	-0.0292344					pabA (JW3233)	Defined medium + 1 µM PABA	pabA (on NGM)	glp-4(bn2)	25°C
	pabA_10 PABA	18.5045	108	5	-0.0605088					pabA (JW3233)	Defined medium + 10 µM PABA	pabA (on NGM)	glp-4(bn2)	25°C
	pabA_100 PABA	19.4721	100	5	-0.0447782					pabA (JW3233)	Defined medium + 100 µM PABA	pabA (on NGM)	glp-4(bn2)	25°C
	WT_0 PABA	20.8508	113	5						WT:kan	Defined medium	WT:kan (on NGM)	glp-4(bn2)	25°C
	WT_0.1 PABA	20.1585	116	5						WT:kan	Defined medium + 0.1 µM PABA	WT:kan (on NGM)	glp-4(bn2)	25°C
	WT_0.2 PABA	21.5194	106	5						WT:kan	Defined medium + 0.2 µM PABA	WT:kan (on NGM)	glp-4(bn2)	25°C
	WT_0.5 PABA	19.9204	113	5						WT:kan	Defined medium + 0.5 µM PABA	WT:kan (on NGM)	glp-4(bn2)	25°C
	WT_1 PABA	19.2	105	5						WT:kan	Defined medium + 1 µM PABA	WT:kan (on NGM)	glp-4(bn2)	25°C
	WT_10 PABA	19.6963	99	5						WT:kan	Defined medium + 10 µM PABA	WT:kan (on NGM)	glp-4(bn2)	25°C
	WT_100 PABA	20.3849	89	5						WT:kan	Defined medium + 100 µM PABA	WT:kan (on NGM)	glp-4(bn2)	25°C
