# Supplementary material for: Folate Acts in E. coli to Accelerate C. elegans Aging Independently of Bacterial Biosynthesis
Source: Cell Rep. 2016 Feb 11;14(7):1611–20. doi: 10.1016/j.celrep.2016.01.051 (PMC4767678; doi:10.1016/j.celrep.2016.01.051)
Supplement: Table S2. Keio Collection Strains Included in the Screen, Related to Figure 4 — The table shows (A) strains tested and their survival in the first round. The table also shows (B) strains excluded because they did not grow on NGM plates [file mmc3.xlsx]

## Sheet: Table S2A
Gene	Strain	Batch	SM	SW	SM - SW
pabB	JW1801	KB6	0.94186	0.31488	0.626981
pabA	JW3323	KB6	0.934066	0.31488	0.619186
metL	JW3911	KB1	0.710145	0.26	0.450145
ihfB	JW0895	KB34	0.775	0.347826	0.427174
fhlA	JW2701	KB8	0.671429	0.254545	0.416883
rpoS	JW5437	KB10	0.788732	0.382353	0.406379
truA	JW2315	KB23	0.706667	0.303277	0.403389
tatC	JW3815	KB18	0.731707	0.330899	0.400808
ompA	JW0940	KB27	0.731707	0.369762	0.361945
ypdA	JW5388	KB11	0.690476	0.331685	0.358791
cytR	JW3905	KB24	0.893333	0.550304	0.343029
trxA	JW5856	KB5	0.72093	0.393091	0.327839
znuB	JW1848	KB23	0.626667	0.304372	0.322294
glf	JW2021	KB8	0.571429	0.254545	0.316883
proP	JW4072	KB23	0.62069	0.304372	0.316317
znuA	JW5831	KB34	0.661972	0.347826	0.314146
yegT	JW2085	KB23	0.61039	0.304372	0.306017
ego	JW1506	KB23	0.6	0.304372	0.295628
ydcT	JW1436	KB23	0.594937	0.304372	0.290564
ihfA	JW1702	KB30	0.506494	0.216322	0.290172
lipB	JW5089	KB4	0.412698	0.124896	0.287803
carA	JW0030	KB7	0.588235	0.30628	0.281955
dhaL	JW5186	KB11	0.605263	0.331685	0.273578
nlpD	JW2712	KB15	0.714286	0.440842	0.273443
entA	JW0588	KB9	0.61039	0.339167	0.271223
yhbT	JW3126	KB18	0.6	0.330899	0.269101
rimK	JW0836	KB23	0.571429	0.304372	0.267056
mdoG	JW1035	KB15	0.702381	0.440842	0.261538
rhaT	JW3878	KB23	0.56338	0.304372	0.259008
malG	JW3992	KB23	0.563218	0.304372	0.258846
acrE	JW3233	KB1	0.517241	0.26	0.257241
atoE	JW2217	KB22	0.603175	0.346237	0.256938
tonB	JW5195	KB15	0.747126	0.493391	0.253736
hupB	JW0430	KB24	0.8	0.550304	0.249696
proW	JW2653	KB23	0.551724	0.303277	0.248447
udk	JW2051	KB7	0.553571	0.30628	0.247291
hyfH	JW2473	KB23	0.550725	0.304372	0.246352
yehU	JW5353	KB11	0.569231	0.331685	0.237546
yecS	JW1903	KB23	0.538462	0.303277	0.235184
tsr	JW4318	KB8	0.532468	0.301001	0.231467
folM	JW1598	KB1	0.490196	0.26	0.230196
pepD	JW0227	KB13	0.540984	0.311993	0.228991
chbA	JW1725	KB23	0.533333	0.304372	0.228961
fdoH	JW3864	KB6	0.541176	0.31488	0.226297
ubiH	JW2875	KB10	0.637681	0.413362	0.224319
pbpC	JW2503	KB8	0.516667	0.301001	0.215666
ypdD	JW2380	KB23	0.517647	0.304372	0.213275
cyoB	JW0421	KB25	0.743243	0.53051	0.212733
hyfE	JW2470	KB22	0.553571	0.346237	0.207334
glnD	JW0162	KB4	0.328571	0.124896	0.203676
lysP	JW2143	KB23	0.506024	0.303277	0.202747
lpd	JW0112	KB16	0.833333	0.630952	0.202381
ygfO	JW2850	KB22	0.546875	0.346237	0.200638
gatB	JW2077	KB6	0.506494	0.31488	0.191614
ogt	JW1329	KB2	0.754098	0.562958	0.19114
tdcB	JW3088	KB15	0.631579	0.440842	0.190736
hybA	JW2964	KB8	0.440476	0.254545	0.185931
potF	JW0838	KB24	0.730159	0.550304	0.179855
cbl	JW1966	KB25	0.691176	0.512183	0.178993
argT	JW2307	KB7	0.484375	0.30628	0.178095
aceF	JW0111	KB24	0.719512	0.550304	0.169208
rpsF	JW4158	KB30	0.383721	0.216322	0.167399
xylG	JW3539	KB21	0.446429	0.279951	0.166478
araF	JW1889	KB24	0.712766	0.547383	0.165383
yjjQ	JW4329	KB15	0.654321	0.493391	0.16093
mtlR	JW3575	KB7	0.462963	0.30628	0.156683
modC	JW0748	KB24	0.701149	0.550304	0.150845
hyfG	JW2472	KB29	0.522388	0.373109	0.149279
malT	JW3381	KB10	0.5625	0.413362	0.149138
ppdA	JW2794	KB8	0.402439	0.254545	0.147894
ascG	JW5434	KB4	0.272727	0.124896	0.147831
prfH	JW0226	KB23	0.452055	0.304372	0.147682
fepG	JW0581	KB8	0.4	0.254545	0.145455
acrD	JW2454	KB23	0.448718	0.303277	0.145441
pdhR	JW0109	KB25	0.656716	0.512183	0.144533
hipB	JW1501	KB4	0.269231	0.124896	0.144335
dsbG	JW0597	KB21	0.424242	0.279951	0.144292
lldP	JW3578	KB6	0.458824	0.31488	0.143944
argI	JW4211	KB15	0.584416	0.440842	0.143573
yfcS	JW2333	KB9	0.508772	0.366754	0.142018
ydjE	JW1758	KB23	0.444444	0.303277	0.141167
ecpD	JW0136	KB8	0.395062	0.254545	0.140516
nupC	JW2389	KB23	0.442857	0.303277	0.13958
bfr	JW3298	KB21	0.418919	0.279951	0.138968
hisP	JW2303	KB29	0.511905	0.373109	0.138796
cycA	JW4166	KB23	0.441558	0.303277	0.138281
yjiL	JW5785	KB27	0.506494	0.369762	0.136731
astD	JW5282	KB13	0.5	0.364469	0.135531
fnr	JW1328	KB24	0.685714	0.550304	0.13541
dinG	JW0784	KB8	0.436364	0.301001	0.135363
ptsI	JW2409	KB32	0.323944	0.18883	0.135114
ugpA	JW3417	KB30	0.35	0.216322	0.133678
prpE	JW0326	KB27	0.476744	0.343181	0.133563
galS	JW2138	KB25	0.64557	0.512183	0.133386
lysC	JW3984	KB29	0.505747	0.373109	0.132638
azoR	JW1409	KB8	0.386364	0.254545	0.131818
frlD	JW3337	KB8	0.432432	0.301001	0.131432
fimZ	JW5073	KB27	0.5	0.369762	0.130238
yjfF	JW5754	KB12	0.432099	0.302306	0.129793
ytfB	JW5745	KB12	0.432099	0.302306	0.129793
yhjX	JW3516	KB4	0.253731	0.124896	0.128836
deoR	JW0824	KB24	0.678571	0.550304	0.128267
mdoB	JW5794	KB12	0.430556	0.302306	0.128249
sdaC	JW2767	KB23	0.431818	0.304372	0.127446
ygbN	JW2710	KB22	0.472973	0.346237	0.126736
sdiA	JW1901	KB25	0.655738	0.53051	0.125228
ygfM	JW2848	KB8	0.379747	0.254545	0.125201
citF	JW5087	KB15	0.565789	0.440842	0.124947
frvR	JW3868	KB15	0.565789	0.440842	0.124947
dgsA	JW1586	KB27	0.494118	0.369762	0.124355
yceG	JW1083	KB18	0.454545	0.330899	0.123647
phnH	JW4061	KB8	0.377358	0.254545	0.122813
proV	JW2652	KB23	0.426829	0.304372	0.122457
yidL	JW3656	KB7	0.428571	0.30628	0.122291
rbsD	JW5857	KB4	0.246753	0.124896	0.121857
ybgQ	JW5099	KB12	0.423077	0.302306	0.120771
uxuR	JW4287	KB24	0.671053	0.550304	0.120749
eutQ	JW2444	KB15	0.561404	0.440842	0.120561
ybhC	JW0755	KB15	0.561404	0.440842	0.120561
selD	JW1753	KB22	0.416667	0.296705	0.119962
malF	JW3993	KB23	0.423913	0.304372	0.119541
rfaB	JW3603	KB9	0.458333	0.339167	0.119167
nhaB	JW1175	KB24	0.666667	0.550304	0.116363
wbbK	JW2017	KB9	0.482759	0.366754	0.116005
ybjD	JW0860	KB30	0.337662	0.223173	0.114489
ddpB	JW1481	KB23	0.417582	0.303277	0.114305
prpR	JW0322	KB13	0.425926	0.311993	0.113933
aat	JW0868	KB29	0.486486	0.373109	0.113377
fsr	JW0468	KB17	0.418182	0.305796	0.112386
agaS	JW3105	KB29	0.484848	0.373109	0.111739
fimD	JW5780	KB13	0.47619	0.364469	0.111722
yidZ	JW3689	KB13	0.47619	0.364469	0.111722
hyfB	JW2467	KB23	0.414634	0.303277	0.111357
dapF	JW5592	KB28	0.604938	0.493846	0.111092
slyA	JW5267	KB27	0.479167	0.369762	0.109404
slyD	JW3311	KB18	0.44	0.330899	0.109101
yicR	JW5643	KB27	0.451613	0.343181	0.108432
fecE	JW4247	KB29	0.481481	0.373109	0.108372
mppA	JW1322	KB21	0.38806	0.279951	0.108109
sdhD	JW0712	KB24	0.657895	0.550304	0.107591
ydeU	JW1502	KB13	0.47191	0.364469	0.107441
ompC	JW2203	KB13	0.419355	0.311993	0.107362
rph	JW3618	KB15	0.547945	0.440842	0.107103
sthA	JW5551	KB14	0.459459	0.352414	0.107046
recG	JW3627	KB17	0.412698	0.305796	0.106902
aroG	JW0737	KB15	0.6	0.493391	0.106609
manX	JW1806	KB22	0.402597	0.296705	0.105893
mntH	JW2388	KB23	0.410256	0.304372	0.105884
tolR	JW0728	KB18	0.436364	0.330899	0.105465
msrA	JW4178	KB27	0.474359	0.369762	0.104597
cspG	JW0974	KB17	0.409836	0.305796	0.10404
melB	JW4081	KB23	0.406977	0.303277	0.103699
yicL	JW3634	KB15	0.544304	0.440842	0.103461
kch	JW1242	KB30	0.318841	0.216322	0.102519
ppdD	JW0104	KB12	0.402985	0.302306	0.100679
ydeR	JW1497	KB9	0.438356	0.339167	0.0991895
purR	JW1650	KB25	0.62963	0.53051	0.0991196
mepA	JW2325	KB15	0.538462	0.440842	0.097619
yjiZ	JW4319	KB8	0.351648	0.254545	0.0971029
hypE	JW2700	KB6	0.411765	0.31488	0.096885
glpF	JW3898	KB24	0.647059	0.550304	0.0967548
cyoD	JW0419	KB25	0.608696	0.512183	0.0965122
cadB	JW4093	KB23	0.4	0.304372	0.0956276
yfbG	JW2249	KB23	0.4	0.304372	0.0956276
yagH	JW0264	KB8	0.349206	0.254545	0.0946609
frvX	JW3869	KB15	0.535211	0.440842	0.0943688
xerD	JW2862	KB10	0.507463	0.413362	0.0941009
prfC	JW5873	KB28	0.605263	0.511362	0.0939017
gltP	JW4038	KB23	0.397727	0.304372	0.0933549
rimJ	JW1053	KB23	0.397059	0.304372	0.0926864
arsR	JW3468	KB18	0.423077	0.330899	0.092178
eutP	JW2445	KB25	0.621951	0.53051	0.0914412
yddL	JW1468	KB30	0.307692	0.216322	0.0913706
yjhU	JW5952	KB12	0.393258	0.302306	0.0909522
gatZ	JW2082	KB27	0.433962	0.343181	0.0907815
ydhB	JW1651	KB10	0.472973	0.382353	0.09062
metJ	JW3909	KB25	0.60241	0.512183	0.0902262
bglG	JW3701	KB24	0.64	0.550304	0.089696
nhaR	JW0019	KB24	0.639535	0.550304	0.0892308
mobB	JW5575	KB5	0.481928	0.393091	0.0888366
flgL	JW1070	KB28	0.6	0.511362	0.0886385
hisB	JW2004	KB21	0.367816	0.279951	0.0878653
ddpX	JW1483	KB36	0.455556	0.368421	0.0871345
ykgC	JW5040	KB13	0.450549	0.364469	0.0860806
pstA	JW3704	KB24	0.633333	0.547383	0.0859506
pabC	JW1082	KB28	0.597015	0.511362	0.0856534
shiA	JW1962	KB30	0.30137	0.216322	0.0850481
ddpF	JW1478	KB24	0.632184	0.547383	0.0848012
ykgK	JW5031	KB12	0.386364	0.302306	0.0840574
flgM	JW1058	KB15	0.576923	0.493391	0.0835325
clcA	JW5012	KB12	0.385714	0.302306	0.0834081
fdrA	JW0506	KB25	0.595238	0.512183	0.0830546
npr	JW3173	KB30	0.298701	0.216322	0.0823796
yicL	JW3634	KB4	0.206897	0.124896	0.0820007
agaI	JW3110	KB30	0.296703	0.216322	0.0803816
yncA	JW5233	KB11	0.411765	0.331685	0.0800798
lacY	JW0334	KB6	0.393939	0.31488	0.0790596
intS	JW2345	KB21	0.358209	0.279951	0.0782582
hyfF	JW2471	KB29	0.450704	0.373109	0.0775952
aceK	JW3976	KB2	0.640449	0.562958	0.0774914
mltD	JW5018	KB13	0.441558	0.364469	0.0770896
ptsH	JW2408	KB29	0.45	0.373109	0.076891
hyfD	JW2469	KB29	0.45	0.373109	0.076891
yojI	JW2199	KB23	0.380952	0.304372	0.07658
yeiA	JW2134	KB9	0.415584	0.339167	0.0764177
mgsA	JW5129	KB15	0.516854	0.440842	0.0760114
cydD	JW0870	KB28	0.569444	0.493846	0.0755983
emrB	JW2661	KB27	0.418605	0.343181	0.0754239
ahpF	JW0599	KB2	0.637931	0.562958	0.074973
ompT	JW0554	KB13	0.439024	0.364469	0.0745555
hemY	JW3774	KB1	0.333333	0.26	0.0733333
ebgR	JW3046	KB25	0.585366	0.512183	0.0731824
tdcD	JW5806	KB18	0.403846	0.330899	0.0729472
entF	JW0578	KB14	0.425	0.352414	0.0725862
gor	JW3467	KB2	0.634921	0.562958	0.0719626
dacD	JW5329	KB11	0.358696	0.286909	0.0717868
yohG	JW5838	KB5	0.464646	0.393091	0.0715553
csiE	JW5878	KB15	0.564103	0.493391	0.070712
dsdX	JW2362	KB23	0.375	0.304372	0.0706276
yphE	JW2531	KB23	0.373626	0.304372	0.069254
prmA	JW3227	KB18	0.4	0.330899	0.0691011
rluC	JW1072	KB23	0.372093	0.303277	0.0688157
exbD	JW2973	KB23	0.373134	0.304372	0.0687619
ygfZ	JW2866	KB2	0.630952	0.562958	0.0679944
cspE	JW0618	KB7	0.373134	0.30628	0.0668541
lpp	JW1667	KB2	0.62963	0.562958	0.0666716
ylaB	JW5062	KB12	0.368421	0.302306	0.0661149
cusc	JW0561	KB13	0.43	0.364469	0.0655311
fecC	JW4249	KB23	0.368421	0.303277	0.0651437
gcvA	JW2779	KB8	0.365079	0.301001	0.0640785
yeaG	JW1772	KB2	0.626866	0.562958	0.0639076
yedQ	JW5832	KB4	0.188679	0.124896	0.0637834
dhaR	JW5188	KB15	0.556962	0.493391	0.0635714
glnE	JW3025	KB22	0.36	0.296705	0.0632954
ytfA	JW4163	KB27	0.405797	0.343181	0.0626163
cueO	JW0119	KB9	0.428571	0.366754	0.0618178
envY	JW0555	KB25	0.592105	0.53051	0.0615952
sgbE	JW3555	KB9	0.4	0.339167	0.0608333
sufS	JW1670	KB27	0.430556	0.369762	0.0607933
ynbA	JW1405	KB8	0.361446	0.301001	0.0604449
sapA	JW1287	KB23	0.363636	0.303277	0.060359
cmtA	JW2900	KB22	0.357	0.296705	0.0602954
kbaZ	JW3101	KB23	0.363636	0.304372	0.059264
potI	JW0841	KB23	0.363636	0.304372	0.059264
rumB	JW0843	KB22	0.405405	0.346237	0.0591684
ygeH	JW2820	KB2	0.621053	0.562958	0.0580946
ydiQ	JW5276	KB11	0.344828	0.286909	0.0579188
yahN	JW0320	KB9	0.397059	0.339167	0.0578922
baeR	JW2064	KB15	0.551282	0.493391	0.0578915
feoA	JW3371	KB30	0.273973	0.216322	0.0576509
chaA	JW1207	KB29	0.430556	0.373109	0.0574465
ygeY	JW2840	KB15	0.550725	0.493391	0.0573341
malK	JW3995	KB23	0.360465	0.303277	0.0571877
artP	JW0848	KB24	0.604167	0.547383	0.056784
nudD	JW5335	KB11	0.388235	0.331685	0.0565503
mhpT	JW5046	KB13	0.368421	0.311993	0.0564282
ampE	JW0107	KB18	0.387097	0.330899	0.0561979
yliD	JW0816	KB7	0.362319	0.30628	0.0560386
rrmA	JW1811	KB29	0.428571	0.373109	0.0554624
ddpC	JW1480	KB23	0.359375	0.304372	0.0550026
lysS	JW2858	KB17	0.360465	0.305796	0.0546691
ugpE	JW3416	KB30	0.277778	0.223173	0.0546046
galM	JW0739	KB25	0.583333	0.53051	0.0528233
recF	JW3677	KB9	0.419355	0.366754	0.0526012
ymfD	JW1123	KB2	0.615385	0.562958	0.0524266
napD	JW2195	KB8	0.306667	0.254545	0.0521212
epd	JW2894	KB6	0.366667	0.31488	0.0517869
guaD	JW5466	KB6	0.366667	0.31488	0.0517869
ydgD	JW1590	KB25	0.563218	0.512183	0.0510349
rhsE	JW1451	KB10	0.464286	0.413362	0.050924
sppA	JW1755	KB15	0.491228	0.440842	0.0503856
csgD	JW1023	KB25	0.580645	0.53051	0.0501351
nudB	JW1854	KB1	0.309091	0.26	0.0490909
sbcB	JW1993	KB21	0.328947	0.279951	0.0489966
rumA	JW2756	KB7	0.35443	0.30628	0.0481502
putP	JW1001	KB23	0.351351	0.303277	0.048074
cysE	JW3582	KB23	0.350877	0.303277	0.0475998
yqeG	JW2813	KB23	0.351351	0.304372	0.046979
yqcB	JW2762	KB27	0.416667	0.369762	0.0469044
rbfA	JW3136	KB7	0.352941	0.30628	0.046661
dppC	JW3511	KB21	0.457143	0.410548	0.0465951
folX	JW2300	KB6	0.361111	0.31488	0.0462314
nuoC	JW5375	KB4	0.171053	0.124896	0.0461568
mgtA	JW4201	KB22	0.342857	0.296705	0.0461525
upp	JW2483	KB18	0.377049	0.330899	0.0461503
yfcX	JW2338	KB7	0.352113	0.30628	0.0458325
yfdE	JW2368	KB6	0.360656	0.31488	0.045776
fadR	JW1176	KB25	0.575758	0.53051	0.0452476
appY	JW0553	KB25	0.556962	0.512183	0.0447786
intG	JW5913	KB14	0.397059	0.352414	0.044645
mutM	JW3610	KB27	0.414141	0.369762	0.0443791
paaH	JW1390	KB13	0.355263	0.311993	0.0432703
fecA	JW4251	KB23	0.346154	0.303277	0.0428765
gntP	JW4284	KB23	0.346154	0.303277	0.0428765
exuR	JW3065	KB18	0.372881	0.330899	0.0419824
phnJ	JW4059	KB27	0.384615	0.343181	0.0414346
setB	JW2157	KB9	0.380282	0.339167	0.041115
yhfG	JW3325	KB18	0.371429	0.330899	0.0405297
hycB	JW2694	KB6	0.355263	0.31488	0.0403834
mltC	JW5481	KB11	0.371429	0.331685	0.0397436
hslV	JW3903	KB15	0.480519	0.440842	0.039677
rsxC	JW1621	KB9	0.40625	0.366754	0.0394964
yagI	JW0265	KB9	0.40625	0.366754	0.0394964
ydiV	JW1697	KB30	0.255556	0.216322	0.0392338
yhdY	JW5545	KB14	0.391304	0.352414	0.0388906
dipZ	JW5734	KB12	0.161765	0.123	0.0387647
metE	JW3805	KB1	0.298507	0.26	0.0385075
argK	JW2885	KB27	0.381579	0.343181	0.0383982
gudP	JW2760	KB22	0.384615	0.346237	0.0383784
bglH	JW3698	KB8	0.339286	0.301001	0.0382848
srmB	JW2560	KB13	0.402439	0.364469	0.0379702
yebU	JW5301	KB11	0.369565	0.331685	0.0378803
sohB	JW1264	KB13	0.349206	0.311993	0.0372135
caiA	JW0038	KB27	0.380282	0.343181	0.0371009
tdcC	JW3087	KB15	0.53012	0.493391	0.0367299
pitB	JW2955	KB22	0.333333	0.296705	0.0366287
cysU	JW2417	KB23	0.340659	0.304372	0.036287
ilvY	JW3746	KB25	0.548387	0.512183	0.0362036
yibF	JW3565	KB8	0.337079	0.301001	0.0360778
dcp	JW1531	KB8	0.336842	0.301001	0.0358412
hupA	JW3964	KB25	0.566265	0.53051	0.035755
clpA	JW0866	KB13	0.4	0.364469	0.0355311
sdhA	JW0713	KB25	0.547619	0.512183	0.0354356
yjjN	JW5793	KB12	0.3375	0.302306	0.0351938
focB	JW2477	KB23	0.3375	0.303277	0.0342226
ybfO	JW0692	KB10	0.447368	0.413362	0.0340067
fecR	JW4252	KB28	0.527778	0.493846	0.0339316
yfaU	JW2239	KB14	0.409091	0.375696	0.0333952
yegX	JW5345	KB11	0.364706	0.331685	0.0330209
hflK	JW4132	KB15	0.473684	0.440842	0.0328417
ydhM	JW5874	KB4	0.157143	0.124896	0.0322471
manY	JW1807	KB7	0.338235	0.30628	0.0319551
yjgF	JW5755	KB5	0.425	0.393091	0.0319089
yfaH	JW2232	KB15	0.472727	0.440842	0.0318848
hisM	JW2304	KB8	0.285714	0.254545	0.0311688
alsB	JW4049	KB22	0.376812	0.346237	0.0305746
ugpB	JW3418	KB21	0.310345	0.279951	0.0303941
pbpG	JW5355	KB27	0.4	0.369762	0.0302377
yjhS	JW4272	KB27	0.4	0.369762	0.0302377
marA	JW5249	KB11	0.361111	0.331685	0.0294262
mglC	JW2135	KB24	0.57971	0.550304	0.0294061
purN	JW2485	KB1	0.288136	0.26	0.0281356
dam	JW3350	KB9	0.394737	0.366754	0.0279832
ydfJ	JW1536	KB27	0.39759	0.369762	0.0278281
uhpC	JW3642	KB27	0.370968	0.343181	0.027787
caiB	JW0037	KB6	0.341463	0.31488	0.0265837
ygeL	JW2824	KB12	0.328571	0.302306	0.0262652
gcd	JW0120	KB13	0.390244	0.364469	0.025775
araC	JW0063	KB9	0.392405	0.366754	0.0256514
malE	JW3994	KB23	0.328767	0.303277	0.0254898
ydiB	JW1682	KB34	0.373134	0.347826	0.0253082
btuR	JW1262	KB24	0.575342	0.550304	0.0250384
fruA	JW2154	KB23	0.329268	0.304372	0.0248959
ynfF	JW5260	KB15	0.518072	0.493391	0.0246817
glxK	JW0502	KB4	0.149425	0.124896	0.0245295
frlA	JW3333	KB18	0.355263	0.330899	0.0243642
yicM	JW5938	KB4	0.149254	0.124896	0.0243579
chbB	JW1727	KB24	0.571429	0.547383	0.0240459
malY	JW1614	KB1	0.283582	0.26	0.0235821
yecD	JW5307	KB11	0.310345	0.286909	0.023436
phnN	JW4055	KB28	0.517241	0.493846	0.0233952
srlR	JW2676	KB25	0.553846	0.53051	0.0233361
ftn	JW1893	KB22	0.32	0.296705	0.0232954
yibK	JW3581	KB4	0.148148	0.124896	0.0232523
livH	JW3422	KB30	0.246377	0.223173	0.0232037
yddV	JW5241	KB11	0.354839	0.331685	0.0231538
glpK	JW3897	KB17	0.328947	0.305796	0.0231513
ung	JW2564	KB10	0.436364	0.413362	0.0230019
dtd	JW3858	KB18	0.353846	0.330899	0.0229472
ddpA	JW5240	KB11	0.353659	0.331685	0.0219736
prc	JW1819	KB15	0.514286	0.493391	0.0208951
ybbK	JW0478	KB12	0.321839	0.302306	0.0195329
yojL	JW5368	KB14	0.371795	0.352414	0.0193811
fucK	JW2774	KB15	0.5125	0.493391	0.0191094
pgpB	JW1270	KB13	0.383562	0.364469	0.0190928
ydeA	JW1521	KB24	0.565789	0.547383	0.0184068
intF	JW0275	KB27	0.3875	0.369762	0.0177377
mutS	JW2703	KB10	0.4	0.382353	0.0176471
proX	JW2654	KB34	0.365385	0.347826	0.0175585
rng	JW3216	KB17	0.322581	0.305796	0.0167846
entE	JW0586	KB14	0.369048	0.352414	0.0166338
menB	JW2257	KB8	0.31746	0.301001	0.0164594
uraA	JW2482	KB29	0.388889	0.373109	0.0157799
paaK	JW5218	KB13	0.327586	0.311993	0.0155933
yhbU	JW3127	KB28	0.508772	0.493846	0.0149258
ypdF	JW2382	KB15	0.507937	0.493391	0.0145459
ybjG	JW5112	KB4	0.139241	0.124896	0.0143447
xapR	JW2396	KB25	0.526316	0.512183	0.0141323
yahJ	JW0316	KB18	0.344828	0.330899	0.0139287
gatY	JW5343	KB14	0.366197	0.352414	0.0137834
asnB	JW0660	KB15	0.454545	0.440842	0.013703
yfgD	JW2480	KB17	0.319444	0.305796	0.0136484
ybiR	JW0802	KB9	0.37931	0.366754	0.0125567
yeiN	JW2152	KB14	0.387097	0.375696	0.011401
yraR	JW5528	KB14	0.363636	0.352414	0.0112226
sohA	JW3098	KB15	0.45098	0.440842	0.0101379
agaC	JW3108	KB22	0.356164	0.346237	0.00992741
btuE	JW1700	KB23	0.312977	0.303277	0.00969973
yeaP	JW5292	KB27	0.37931	0.369762	0.00954806
yeaY	JW1795	KB13	0.320755	0.311993	0.00876186
prpB	JW0323	KB10	0.390625	0.382353	0.00827206
clpP	JW0427	KB13	0.372093	0.364469	0.00762416
yrbF	JW3162	KB21	0.2875	0.279951	0.00754925
ompX	JW0799	KB8	0.261364	0.254545	0.00681818
luxS	JW2662	KB27	0.376471	0.369762	0.0067083
gcvH	JW2872	KB2	0.569444	0.562958	0.00648642
gpmA	JW0738	KB28	0.5	0.493846	0.00615385
tpx	JW1317	KB2	0.568966	0.562958	0.00600749
cusS	JW5082	KB12	0.307692	0.302306	0.00538611
tynA	JW1381	KB17	0.310811	0.305796	0.00501476
kduD	JW2810	KB6	0.319444	0.31488	0.00456469
purH	JW3970	KB7	0.310811	0.30628	0.00453062
ampH	JW5052	KB7	0.310345	0.30628	0.00406463
rmf	JW0936	KB29	0.376812	0.373109	0.00370257
btuD	JW1699	KB22	0.3	0.296705	0.0032954
ykgM	JW5034	KB13	0.315068	0.311993	0.00307563
yfeR	JW2400	KB8	0.257576	0.254545	0.0030303
prpC	JW0324	KB25	0.515152	0.512183	0.00296805
kgtP	JW2571	KB6	0.31746	0.31488	0.00258056
rseC	JW2554	KB18	0.333333	0.330899	0.00243442
ygcM	JW2735	KB18	0.333333	0.330899	0.00243442
ascF	JW5435	KB22	0.348571	0.346237	0.00233446
fadE	JW5020	KB12	0.304348	0.302306	0.00204163
sgcE	JW4263	KB12	0.304348	0.302306	0.00204163
hda	JW5397	KB14	0.35443	0.352414	0.00201659
intQ	JW1571	KB15	0.442857	0.440842	0.00201465
fepA	JW5086	KB11	0.333333	0.331685	0.00164838
hslR	JW3363	KB33	0.368421	0.367086	0.00133479
glnQ	JW0794	KB22	0.297297	0.296705	0.000592698
rimL	JW1423	KB23	0.304878	0.304372	0.000505663
panD	JW0127	KB15	0.493506	0.493391	0.000115913
mdoB	JW5794	KB35	0.5	0.5	0
yiaL	JW3548	KB8	0.253968	0.254545	-0.000577201
alsC	JW4047	KB23	0.302632	0.303277	-0.000645788
rfaE	JW3024	KB17	0.305085	0.305796	-0.00071131
selA	JW3564	KB17	0.305085	0.305796	-0.00071131
arcA	JW4364	KB8	0.3	0.301001	-0.00100088
nadR	JW5800	KB10	0.411765	0.413362	-0.00159706
ygfT	JW5469	KB14	0.350649	0.352414	-0.00176444
selB	JW3563	KB18	0.328947	0.330899	-0.00195155
yegW	JW2088	KB18	0.327869	0.330899	-0.00303006
tiaE	JW5656	KB12	0.119403	0.123	-0.00359701
araG	JW1888	KB24	0.546512	0.550304	-0.00379241
trpR	JW4356	KB25	0.526316	0.53051	-0.00419423
sodC	JW1638	KB2	0.558442	0.562958	-0.00451647
sfmF	JW5072	KB13	0.306667	0.311993	-0.00532619
yfcQ	JW2331	KB9	0.360656	0.366754	-0.0060979
potB	JW1111	KB21	0.27381	0.279951	-0.00614122
fucI	JW2773	KB7	0.3	0.30628	-0.00628019
aqpZ	JW0859	KB28	0.487179	0.493846	-0.00666667
yaiU	JW5051	KB11	0.325	0.331685	-0.00668495
rhlB	JW3753	KB13	0.305085	0.311993	-0.00690811
hepA	JW0058	KB13	0.357143	0.364469	-0.00732601
intB	JW4227	KB15	0.433333	0.440842	-0.00750916
puuB	JW1294	KB8	0.246914	0.254545	-0.00763187
ylbH	JW0488	KB4	0.116667	0.124896	-0.00822914
ppiB	JW0514	KB23	0.295455	0.304372	-0.00891784
ssuB	JW0916	KB24	0.538462	0.547383	-0.00892116
potH	JW0840	KB27	0.360656	0.369762	-0.00910655
xdhC	JW2836	KB27	0.36	0.369762	-0.00976229
ybhJ	JW5103	KB11	0.321839	0.331685	-0.00984587
yhiQ	JW5672	KB27	0.333333	0.343181	-0.00984745
hycC	JW2693	KB7	0.296296	0.30628	-0.0099839
mglA	JW2136	KB23	0.293103	0.303277	-0.0101739
yjbB	JW3980	KB9	0.328358	0.339167	-0.0108085
bglA	JW2869	KB18	0.32	0.330899	-0.0108989
fimI	JW5779	KB12	0.291139	0.302306	-0.011167
cbrA	JW5631	KB12	0.111111	0.123	-0.0118889
cyoC	JW0420	KB25	0.518519	0.53051	-0.0119915
pepE	JW3981	KB14	0.3625	0.375696	-0.0131957
yfcP	JW2330	KB15	0.48	0.493391	-0.0133906
rhaS	JW3876	KB8	0.240741	0.254545	-0.0138047
yghK	JW2942	KB27	0.328767	0.343181	-0.0144137
sgcA	JW4264	KB23	0.289855	0.304372	-0.0145173
ydhV	JW5272	KB11	0.316456	0.331685	-0.0152293
garL	JW3095	KB15	0.425	0.440842	-0.0158425
tehB	JW1426	KB16	0.614286	0.630952	-0.0166667
fucP	JW2772	KB23	0.285714	0.304372	-0.0186581
ycjO	JW1304	KB23	0.285714	0.304372	-0.0186581
ptsA	JW5555	KB14	0.333333	0.352414	-0.0190805
ycbQ	JW5122	KB14	0.333333	0.352414	-0.0190805
ydeN	JW5243	KB11	0.3125	0.331685	-0.0191849
fucO	JW2770	KB8	0.235294	0.254545	-0.0192513
rluA	JW0057	KB13	0.344444	0.364469	-0.0200244
yfcR	JW2332	KB14	0.355263	0.375696	-0.0204326
glpT	JW2234	KB5	0.37234	0.393091	-0.0207507
yiaU	JW3557	KB13	0.290909	0.311993	-0.0210838
deaD	JW5531	KB10	0.361111	0.382353	-0.0212418
modB	JW0747	KB24	0.525641	0.547383	-0.0217417
mngA	JW0720	KB17	0.283333	0.305796	-0.0224627
fecD	JW4248	KB27	0.347222	0.369762	-0.0225401
treR	JW4200	KB25	0.507463	0.53051	-0.0230473
ygbT	JW2725	KB25	0.507463	0.53051	-0.0230473
nikR	JW3446	KB6	0.291667	0.31488	-0.0232131
yghZ	JW2970	KB14	0.329114	0.352414	-0.0232999
rspB	JW1572	KB10	0.389831	0.413362	-0.0235313
ydcV	JW1438	KB24	0.52381	0.547383	-0.0235732
fes	JW0576	KB21	0.386667	0.410548	-0.0238811
ybdA	JW0583	KB28	0.469697	0.493846	-0.0241492
fucU	JW2775	KB7	0.282051	0.30628	-0.0242289
nagC	JW0662	KB24	0.525641	0.550304	-0.024663
exbB	JW2974	KB23	0.278351	0.303277	-0.0249269
thiD	JW2090	KB15	0.468354	0.493391	-0.0250361
uhpT	JW3641	KB21	0.254545	0.279951	-0.0254053
fdnH	JW1471	KB8	0.275362	0.301001	-0.0256386
xylH	JW3540	KB21	0.254237	0.279951	-0.0257135
recD	JW2787	KB5	0.367347	0.393091	-0.0257442
ycdL	JW5139	KB12	0.276316	0.302306	-0.0259904
menD	JW5374	KB14	0.325843	0.352414	-0.0265711
rbsR	JW3732	KB30	0.189655	0.216322	-0.0266666
cstA	JW0590	KB27	0.342857	0.369762	-0.0269051
thrA	JW0001	KB28	0.484375	0.511362	-0.0269865
agaB	JW3107	KB22	0.269231	0.296705	-0.0274738
mutH	JW2799	KB10	0.354839	0.382353	-0.0275142
acrA	JW0452	KB5	0.364865	0.393091	-0.0282263
ndh	JW1095	KB9	0.310811	0.339167	-0.0283559
argC	JW3930	KB14	0.347222	0.375696	-0.0284735
queA	JW0395	KB23	0.274725	0.303277	-0.0285521
fur	JW0669	KB16	0.461538	0.490552	-0.0290132
yihV	JW5568	KB14	0.346667	0.375696	-0.0290291
iaaA	JW0812	KB9	0.337662	0.366754	-0.0290913
fruB	JW2156	KB23	0.27381	0.303277	-0.0294678
ybiI	JW0788	KB30	0.186667	0.216322	-0.0296551
glyA	JW2535	KB28	0.481013	0.511362	-0.0303488
gcvT	JW2873	KB2	0.532468	0.562958	-0.0304905
ppiA	JW3326	KB18	0.3	0.330899	-0.0308989
miaA	JW4129	KB27	0.338235	0.369762	-0.031527
betB	JW0304	KB8	0.269231	0.301001	-0.0317701
tgt	JW0396	KB23	0.270588	0.303277	-0.0326891
hisA	JW2006	KB21	0.247059	0.279951	-0.0328919
flgH	JW5153	KB11	0.298507	0.331685	-0.0331775
fucA	JW2771	KB7	0.272727	0.30628	-0.0335529
ygfA	JW2879	KB2	0.528736	0.562958	-0.0342224
chbC	JW1726	KB24	0.512821	0.547383	-0.0345622
ykfC	JW5813	KB5	0.358025	0.393091	-0.0350664
cmr	JW0826	KB24	0.512195	0.547383	-0.0351876
kbaY	JW3106	KB22	0.260274	0.296705	-0.0364306
ilvC	JW3747	KB15	0.455882	0.493391	-0.0375082
mdoH	JW1037	KB15	0.402778	0.440842	-0.0380647
ccmA	JW5366	KB14	0.314286	0.352414	-0.0381281
gltD	JW3180	KB9	0.328571	0.366754	-0.0381822
asnC	JW3721	KB25	0.492063	0.53051	-0.0384465
prlC	JW3465	KB15	0.454545	0.493391	-0.0388451
lysR	JW2807	KB25	0.491228	0.53051	-0.0392819
bfd	JW3299	KB7	0.266667	0.30628	-0.0396135
ybcK	JW0532	KB2	0.523077	0.562958	-0.0398811
glpR	JW3386	KB10	0.342466	0.382353	-0.0398872
pqqL	JW1489	KB36	0.328125	0.368421	-0.0402961
srlB	JW2673	KB23	0.2625	0.303277	-0.0407774
eutI	JW2442	KB15	0.4	0.440842	-0.0408425
melA	JW4080	KB15	0.4	0.440842	-0.0408425
rsmB	JW3250	KB33	0.337349	0.378378	-0.041029
mutT	JW0097	KB27	0.301587	0.343181	-0.0415935
ydhX	JW5271	KB13	0.269663	0.311993	-0.0423299
fixA	JW0040	KB8	0.212121	0.254545	-0.0424242
yneI	JW5247	KB11	0.244444	0.286909	-0.0424644
rhlE	JW0781	KB18	0.287671	0.330899	-0.0432277
nlpE	JW0188	KB13	0.320513	0.364469	-0.043956
rbn	JW3857	KB36	0.324324	0.368421	-0.0440967
mglB	JW2137	KB22	0.252525	0.296705	-0.0441793
nrfE	JW4035	KB16	0.445946	0.490552	-0.0446058
soxS	JW4023	KB25	0.467532	0.512183	-0.044651
rob	#N/A	KB33	0.322034	0.367086	-0.0450524
adiY	JW4077	KB25	0.466667	0.512183	-0.0455168
dacB	JW3149	KB15	0.447761	0.493391	-0.0456294
gcvP	JW2871	KB2	0.517241	0.562958	-0.0457166
pstS	JW3706	KB23	0.258065	0.304372	-0.0463079
yneL	JW5244	KB13	0.317647	0.364469	-0.0468218
yeaW	JW5294	KB13	0.26506	0.311993	-0.0469326
cvrA	JW5184	KB6	0.267857	0.31488	-0.0470226
potA	JW1112	KB24	0.5	0.547383	-0.0473827
betA	JW0303	KB8	0.253165	0.301001	-0.0478363
cspH	JW5134	KB6	0.266667	0.31488	-0.0482131
narG	JW1215	KB9	0.318182	0.366754	-0.0485718
yqeF	JW5453	KB14	0.303797	0.352414	-0.0486163
tehA	JW1425	KB27	0.293333	0.343181	-0.0498475
rseB	JW2555	KB18	0.280702	0.330899	-0.0501972
nac	JW1967	KB25	0.48	0.53051	-0.05051
yciB	JW1246	KB28	0.460317	0.511362	-0.051044
sufB	JW5273	KB11	0.280488	0.331685	-0.0511971
yigM	JW3803	KB15	0.38961	0.440842	-0.0512321
metH	JW3979	KB28	0.459016	0.511362	-0.0523451
yeaN	JW1780	KB10	0.360656	0.413362	-0.052706
htpX	JW1818	KB15	0.440678	0.493391	-0.0527126
yihW	JW5567	KB14	0.298701	0.352414	-0.0537125
radA	JW4352	KB15	0.43956	0.493391	-0.0538301
malX	JW1613	KB23	0.25	0.304372	-0.0543724
gutQ	JW5431	KB10	0.327869	0.382353	-0.0544841
mdtA	JW5338	KB11	0.277108	0.331685	-0.0545765
ynfL	JW1587	KB12	0.246154	0.302306	-0.0561524
ycdW	JW5146	KB10	0.357143	0.413362	-0.0562189
tyrP	JW1895	KB22	0.24	0.296705	-0.0567046
yagE	JW0261	KB9	0.309859	0.366754	-0.0568945
artM	JW0845	KB23	0.246154	0.303277	-0.0571235
yhjQ	JW5941	KB12	0.0655738	0.123	-0.0574262
phnM	JW4056	KB10	0.355932	0.413362	-0.0574296
trmE	JW3684	KB2	0.505495	0.562958	-0.0574635
mdtL	JW3688	KB1	0.202532	0.26	-0.0574684
ydeH	JW1528	KB9	0.28169	0.339167	-0.0574765
eutA	JW2435	KB15	0.435897	0.493391	-0.0574931
artQ	JW0846	KB24	0.492754	0.550304	-0.0575504
yfeW	JW5395	KB11	0.27381	0.331685	-0.0578754
rsmC	JW4333	KB18	0.272727	0.330899	-0.0581716
sbmA	JW0368	KB18	0.272727	0.330899	-0.0581716
envR	JW3232	KB25	0.472222	0.53051	-0.0582878
clpB	JW2573	KB9	0.307692	0.366754	-0.0590613
yecC	JW1902	KB6	0.255814	0.31488	-0.0590658
yjdC	JW5733	KB5	0.333333	0.393091	-0.0597578
malI	JW1612	KB25	0.470588	0.53051	-0.0599218
kdpE	JW5096	KB11	0.226415	0.286909	-0.0604937
lpxL	JW1041	KB28	0.433333	0.493846	-0.0605128
ptr	JW2789	KB15	0.432836	0.493391	-0.0605548
ygfK	JW5923	KB14	0.291667	0.352414	-0.0607471
modF	JW0743	KB21	0.219178	0.279951	-0.0607727
ytfT	JW5753	KB12	0.241379	0.302306	-0.0609269
artJ	JW0844	KB21	0.21875	0.279951	-0.0612007
hycI	JW2687	KB14	0.313433	0.375696	-0.0622629
yegQ	JW2066	KB14	0.313433	0.375696	-0.0622629
cmtB	JW2901	KB22	0.283582	0.346237	-0.0626549
abgT	JW5822	KB5	0.33	0.393091	-0.0630911
ompF	JW0912	KB13	0.301075	0.364469	-0.0633936
mhpD	JW0341	KB7	0.242424	0.30628	-0.063856
astC	JW1737	KB9	0.301587	0.366754	-0.0651663
apaG	JW0049	KB9	0.30137	0.366754	-0.0653838
mngR	JW0719	KB9	0.30137	0.366754	-0.0653838
pcnB	JW5808	KB5	0.327586	0.393091	-0.0655049
emrK	JW2365	KB16	0.425	0.490552	-0.0655517
ymdC	JW5150	KB11	0.265823	0.331685	-0.0658622
perR	JW0244	KB25	0.464646	0.53051	-0.0658636
chpA	JW2753	KB16	0.423729	0.490552	-0.0668229
yeiE	JW2144	KB13	0.296875	0.364469	-0.0675939
rpmF	JW1075	KB23	0.235294	0.303277	-0.0679832
yggG	JW2903	KB15	0.425	0.493391	-0.0683906
cspF	JW1550	KB17	0.237288	0.305796	-0.0685079
yjbN	JW5950	KB12	0.233766	0.302306	-0.06854
frwD	JW3925	KB24	0.481481	0.550304	-0.0688226
yehX	JW2117	KB24	0.481481	0.550304	-0.0688226
miaB	JW0658	KB2	0.493976	0.562958	-0.0689821
sodB	JW1648	KB2	0.493506	0.562958	-0.0694515
gadW	JW3483	KB9	0.296296	0.366754	-0.0704573
yehC	JW2097	KB9	0.296296	0.366754	-0.0704573
ykgA	JW5037	KB12	0.230769	0.302306	-0.071537
ssuD	JW0918	KB18	0.259259	0.330899	-0.0716397
nlpA	JW3635	KB8	0.228571	0.301001	-0.0724295
fhiA	JW5811	KB5	0.320513	0.393091	-0.0725783
yfhK	JW5407	KB11	0.214286	0.286909	-0.0726231
mltA	JW2784	KB13	0.291139	0.364469	-0.0733296
yhjK	JW5943	KB12	0.228571	0.302306	-0.0737348
pheP	JW0565	KB15	0.367089	0.440842	-0.0737539
rbbA	JW5676	KB27	0.295775	0.369762	-0.0739876
gltS	JW3628	KB21	0.205882	0.279951	-0.0740684
xdhA	JW5462	KB14	0.277778	0.352414	-0.074636
yhdA	JW3221	KB8	0.179104	0.254545	-0.075441
vacJ	JW2343	KB9	0.291139	0.366754	-0.0756144
hyi	#N/A	KB18	0.253968	0.330899	-0.0769307
cyoA	JW0422	KB25	0.453488	0.53051	-0.0770216
entC	JW0585	KB14	0.275362	0.352414	-0.0770515
alsA	JW4048	KB8	0.177419	0.254545	-0.0771261
phnL	JW4057	KB8	0.177419	0.254545	-0.0771261
sfcA	JW5238	KB11	0.209677	0.286909	-0.0772314
elbB	JW3176	KB18	0.253521	0.330899	-0.0773778
metN	JW0195	KB28	0.433962	0.511362	-0.0773992
argG	JW3140	KB28	0.433333	0.511362	-0.0780282
fieF	JW3886	KB36	0.289474	0.368421	-0.0789474
yibD	JW3590	KB15	0.414286	0.493391	-0.0791049
metR	JW3804	KB25	0.450549	0.53051	-0.0799606
purC	JW2461	KB27	0.263158	0.343181	-0.0800229
ydiE	JW1695	KB25	0.45	0.53051	-0.08051
fadL	JW2341	KB13	0.283951	0.364469	-0.0805182
emtA	JW5821	KB5	0.3125	0.393091	-0.0805911
fic	JW3324	KB18	0.25	0.330899	-0.0808989
intE	JW1126	KB17	0.224138	0.305796	-0.0816581
lysU	JW4090	KB27	0.287879	0.369762	-0.0818835
sufD	JW1671	KB9	0.283784	0.366754	-0.0829699
pepQ	JW3823	KB14	0.292683	0.375696	-0.0830128
treB	JW4199	KB22	0.262295	0.346237	-0.0839419
atpI	JW5611	KB12	0.217391	0.302306	-0.0849149
rpmE	JW3907	KB18	0.245902	0.330899	-0.0849973
ddpD	JW1479	KB23	0.218182	0.303277	-0.0850955
tyrR	JW1316	KB24	0.465116	0.550304	-0.0851878
gltI	JW5092	KB13	0.27907	0.364469	-0.0853991
garR	JW5526	KB14	0.265823	0.352414	-0.086591
ycbX	JW5126	KB12	0.215385	0.302306	-0.0869216
ynbD	JW1408	KB25	0.424658	0.512183	-0.0875259
yoeA	JW5326	KB5	0.305556	0.393091	-0.0875356
folP	JW3144	KB2	0.47541	0.562958	-0.0875482
thrC	JW0003	KB1	0.172414	0.26	-0.0875862
phnF	JW4063	KB25	0.442857	0.53051	-0.0876529
zraP	JW5546	KB14	0.287671	0.375696	-0.0880245
yfbH	JW2250	KB15	0.405063	0.493391	-0.0883273
sucC	JW0717	KB25	0.441558	0.53051	-0.0889516
rplI	JW4161	KB18	0.241935	0.330899	-0.0889634
ydjQ	JW1730	KB10	0.293103	0.382353	-0.0892495
frwB	JW3922	KB22	0.206897	0.296705	-0.089808
gidB	JW3718	KB10	0.323077	0.413362	-0.0902848
ydhO	JW5270	KB11	0.241379	0.331685	-0.0903056
frlB	JW5700	KB33	0.276316	0.367086	-0.0907705
exuT	JW3064	KB23	0.2125	0.303277	-0.0907774
yrbA	JW3157	KB18	0.239437	0.330899	-0.0914623
bisC	JW5940	KB12	0.210526	0.302306	-0.0917799
kdpB	JW0685	KB7	0.214286	0.30628	-0.0919945
dgoK	JW3670	KB15	0.4	0.493391	-0.0933906
efp	JW4107	KB22	0.202899	0.296705	-0.093806
yebZ	JW1829	KB25	0.41791	0.512183	-0.094273
ycdR	JW5142	KB10	0.318182	0.413362	-0.0951799
yncC	JW1445	KB9	0.271429	0.366754	-0.0953251
yeaR	JW1786	KB25	0.416667	0.512183	-0.0955168
cspA	JW3525	KB17	0.208955	0.305796	-0.0968408
pbL	JW5457	KB10	0.316456	0.413362	-0.0969061
hcr	JW5117	KB13	0.214286	0.311993	-0.0977071
cspB	JW1549	KB17	0.207792	0.305796	-0.0980038
dmsB	JW0878	KB9	0.268657	0.366754	-0.0980969
yncG	JW1449	KB10	0.314286	0.413362	-0.099076
yieL	JW5612	KB12	0.203125	0.302306	-0.0991812
yeeF	JW5330	KB14	0.253165	0.352414	-0.0992492
yghF	JW5484	KB14	0.253165	0.352414	-0.0992492
bcr	JW5363	KB14	0.253012	0.352414	-0.0994017
yejO	JW5839	KB5	0.292929	0.393091	-0.100162
hslU	JW3902	KB14	0.275362	0.375696	-0.100333
argB	JW5553	KB14	0.275	0.375696	-0.100696
pcm	JW2713	KB27	0.268293	0.369762	-0.10147
sdhC	JW0711	KB24	0.448718	0.550304	-0.101586
fimG	JW4282	KB8	0.152778	0.254545	-0.101768
umuD	JW1172	KB13	0.262295	0.364469	-0.102174
degQ	JW3203	KB15	0.390625	0.493391	-0.102766
rsd	JW3959	KB28	0.407895	0.511362	-0.103467
kdgK	JW5668	KB12	0.197368	0.302306	-0.104938
yjeM	JW5739	KB12	0.19697	0.302306	-0.105336
nfi	JW5547	KB14	0.27027	0.375696	-0.105425
clcB	JW5263	KB11	0.22619	0.331685	-0.105494
acnB	JW0114	KB24	0.444444	0.550304	-0.10586
gabT	JW2637	KB9	0.26087	0.366754	-0.105884
zntA	JW3434	KB14	0.246154	0.352414	-0.10626
ybdO	JW0596	KB25	0.424242	0.53051	-0.106268
hycD	JW2692	KB7	0.2	0.30628	-0.10628
tatE	JW0622	KB35	0.393443	0.5	-0.106557
ydaM	JW5206	KB11	0.224138	0.331685	-0.107547
ptrB	JW1834	KB15	0.385714	0.493391	-0.107676
ydaE	JW1346	KB36	0.260274	0.368421	-0.108147
ydiI	JW1676	KB9	0.230769	0.339167	-0.108397
fepB	JW0584	KB21	0.301587	0.410548	-0.10896
ycdX	JW1017	KB36	0.258824	0.368421	-0.109598
udp	JW3808	KB7	0.196078	0.30628	-0.110202
yfjG	JW2600	KB30	0.105882	0.216322	-0.110439
ycjR	JW5202	KB11	0.220588	0.331685	-0.111097
livM	JW3421	KB21	0.168831	0.279951	-0.11112
ygfU	JW5470	KB14	0.24	0.352414	-0.112414
mtlA	JW3573	KB21	0.166667	0.279951	-0.113284
tauA	JW0357	KB21	0.295775	0.410548	-0.114773
smpA	JW2598	KB18	0.215909	0.330899	-0.11499
yfdC	JW2344	KB9	0.224138	0.339167	-0.115029
fepD	JW0582	KB21	0.295455	0.410548	-0.115093
ychM	JW5189	KB5	0.277778	0.393091	-0.115313
intD	JW0525	KB27	0.227848	0.343181	-0.115333
dppF	JW3509	KB21	0.164557	0.279951	-0.115394
yjcS	JW5721	KB12	0.186667	0.302306	-0.11564
frwC	JW3921	KB23	0.1875	0.303277	-0.115777
smtA	JW0904	KB8	0.185185	0.301001	-0.115816
pspA	JW1297	KB27	0.227273	0.343181	-0.115908
pin	JW1144	KB21	0.163636	0.279951	-0.116314
yiaT	JW3556	KB13	0.247059	0.364469	-0.11741
ompN	JW1371	KB13	0.246914	0.364469	-0.117555
yhdZ	JW3239	KB6	0.197183	0.31488	-0.117697
hflC	JW4133	KB15	0.375	0.493391	-0.118391
tag	JW3518	KB10	0.2625	0.382353	-0.119853
eutT	JW2443	KB14	0.255814	0.375696	-0.119882
ndk	JW2502	KB6	0.194805	0.31488	-0.120075
ycgG	JW5174	KB11	0.166667	0.286909	-0.120242
ampD	JW0106	KB17	0.185185	0.305796	-0.120611
zntR	JW3254	KB25	0.409639	0.53051	-0.120871
yagT	JW0280	KB9	0.245614	0.366754	-0.12114
apt	JW0458	KB7	0.184615	0.30628	-0.121665
ydeT	JW1499	KB13	0.242424	0.364469	-0.122045
ibpB	JW3663	KB16	0.508772	0.630952	-0.12218
rpsT	JW0022	KB28	0.388889	0.511362	-0.122473
yiiT	JW3894	KB16	0.508475	0.630952	-0.122478
tolC	JW5503	KB10	0.258065	0.382353	-0.124288
polB	JW0059	KB7	0.181818	0.30628	-0.124462
ydiY	JW1711	KB25	0.386667	0.512183	-0.125517
yjiY	JW5791	KB12	0.175676	0.302306	-0.126631
yecG	JW1884	KB16	0.363636	0.490552	-0.126915
trmH	JW3626	KB9	0.212121	0.339167	-0.127045
acrR	JW0453	KB6	0.1875	0.31488	-0.12738
nikE	JW3445	KB21	0.151515	0.279951	-0.128436
fruR	JW0078	KB24	0.421687	0.550304	-0.128617
mpaA	JW1319	KB25	0.383333	0.512183	-0.12885
ycbT	JW0924	KB25	0.382716	0.512183	-0.129467
pldA	JW3794	KB8	0.171429	0.301001	-0.129572
hcaT	JW2520	KB25	0.382353	0.512183	-0.129831
metI	JW0194	KB10	0.283333	0.413362	-0.130028
yfeA	JW5391	KB11	0.156863	0.286909	-0.130046
ykgE	JW5041	KB5	0.262295	0.393091	-0.130796
cheZ	JW1870	KB21	0.148649	0.279951	-0.131302
yhjC	JW3489	KB15	0.361111	0.493391	-0.132279
fliH	JW1924	KB22	0.164384	0.296705	-0.132321
rtcR	JW3385	KB22	0.164384	0.296705	-0.132321
ycjZ	JW1321	KB10	0.280702	0.413362	-0.13266
ulaC	JW4153	KB16	0.357143	0.490552	-0.133409
sdhB	JW0714	KB25	0.378049	0.512183	-0.134135
pspE	JW1301	KB16	0.356164	0.490552	-0.134387
wcaC	JW2042	KB33	0.231884	0.367086	-0.135202
plsX	JW5156	KB13	0.176471	0.311993	-0.135522
hisJ	JW2306	KB22	0.210526	0.346237	-0.135711
yraN	JW3117	KB9	0.230769	0.366754	-0.135984
agaW	JW3103	KB15	0.303797	0.440842	-0.137045
trkA	JW3251	KB21	0.142857	0.279951	-0.137094
mltB	JW2671	KB13	0.227273	0.364469	-0.137196
lamB	JW3996	KB13	0.226804	0.364469	-0.137665
trpC	JW1254	KB21	0.272727	0.410548	-0.137821
gadE	JW3480	KB9	0.228571	0.366754	-0.138182
rhsA	JW3566	KB10	0.275	0.413362	-0.138362
yohH	JW5358	KB11	0.193182	0.331685	-0.138503
yjiJ	JW4295	KB8	0.114754	0.254545	-0.139791
hisQ	JW2305	KB27	0.203125	0.343181	-0.140056
dppB	JW3512	KB21	0.27027	0.410548	-0.140278
tdcA	JW3089	KB25	0.371795	0.512183	-0.140389
recO	JW2549	KB10	0.272727	0.413362	-0.140634
yicE	JW3629	KB21	0.269841	0.410548	-0.140707
yhjG	JW3492	KB8	0.15942	0.301001	-0.141581
sfmH	JW5071	KB7	0.163636	0.30628	-0.142644
relE	JW1555	KB9	0.223881	0.366754	-0.142873
otsA	JW5312	KB11	0.188235	0.331685	-0.14345
degp	JW0157	KB13	0.220779	0.364469	-0.14369
dhaH	JW5185	KB11	0.142857	0.286909	-0.144052
hisH	JW2005	KB15	0.349206	0.493391	-0.144184
cyoE	JW0418	KB21	0.135593	0.279951	-0.144358
emrE	JW0531	KB18	0.186441	0.330899	-0.144458
fepC	JW0580	KB21	0.265823	0.410548	-0.144725
zupT	JW3007	KB36	0.223529	0.368421	-0.144892
cynR	JW5894	KB25	0.384615	0.53051	-0.145895
ydgI	JW1597	KB24	0.4	0.547383	-0.147383
nikA	JW3441	KB21	0.263158	0.410548	-0.14739
yceF	JW5155	KB11	0.184211	0.331685	-0.147474
gltB	JW3179	KB15	0.293333	0.440842	-0.147509
wzb	JW2046	KB16	0.342857	0.490552	-0.147695
modA	JW0746	KB10	0.265625	0.413362	-0.147737
nmpC	JW5078	KB13	0.216216	0.364469	-0.148253
phnO	JW4054	KB8	0.105263	0.254545	-0.149282
dctA	JW3496	KB21	0.130435	0.279951	-0.149516
hybD	JW2961	KB14	0.225806	0.375696	-0.149889
argR	JW3206	KB25	0.380282	0.53051	-0.150228
cirA	JW2142	KB15	0.289855	0.440842	-0.150987
eutL	JW2432	KB15	0.340659	0.493391	-0.152731
ybbJ	JW5065	KB28	0.339623	0.493846	-0.154224
yhdW	JW3236	KB33	0.212121	0.367086	-0.154965
emrD	JW5634	KB12	0.147059	0.302306	-0.155247
soxR	JW4024	KB24	0.394737	0.550304	-0.155567
yebA	JW5304	KB5	0.237288	0.393091	-0.155803
lrhA	JW2284	KB1	0.103448	0.26	-0.156552
yagL	JW0272	KB10	0.25641	0.413362	-0.156952
uspA	JW3462	KB16	0.333333	0.490552	-0.157218
intA	JW2602	KB16	0.473684	0.630952	-0.157268
ypdH	JW5389	KB11	0.128571	0.286909	-0.158337
livG	JW3420	KB21	0.119403	0.279951	-0.160548
poxA	JW4116	KB6	0.153846	0.31488	-0.161034
crr	JW2410	KB22	0.184615	0.346237	-0.161622
hemN	JW3838	KB16	0.328767	0.490552	-0.161785
nikD	JW3444	KB21	0.117647	0.279951	-0.162304
rusA	JW0538	KB22	0.134328	0.296705	-0.162376
acrF	JW3234	KB16	0.467742	0.630952	-0.16321
nikC	JW3443	KB21	0.247059	0.410548	-0.163489
ybiH	JW0780	KB21	0.246575	0.410548	-0.163972
ycdT	JW5143	KB5	0.228571	0.393091	-0.16452
ptsN	JW3171	KB21	0.115385	0.279951	-0.164566
ybeZ	JW0657	KB15	0.275362	0.440842	-0.16548
fliJ	JW1926	KB16	0.324675	0.490552	-0.165876
chbR	JW1724	KB30	0.05	0.216322	-0.166322
emrY	JW2364	KB16	0.323529	0.490552	-0.167022
hrpB	JW0144	KB13	0.197183	0.364469	-0.167286
dcuD	JW3196	KB21	0.243243	0.410548	-0.167305
pepA	JW4217	KB14	0.184615	0.352414	-0.167798
kefB	JW3313	KB21	0.111111	0.279951	-0.16884
mbhA	JW5812	KB5	0.223881	0.393091	-0.169211
sgcR	JW4262	KB18	0.160714	0.330899	-0.170185
iclR	JW3978	KB16	0.460317	0.630952	-0.170635
yneF	JW5825	KB5	0.222222	0.393091	-0.170869
qor	JW4011	KB2	0.391304	0.562958	-0.171654
frvB	JW5562	KB14	0.202899	0.375696	-0.172797
ibpA	JW3664	KB16	0.457627	0.630952	-0.173325
mhpR	JW0337	KB25	0.338462	0.512183	-0.173722
xylF	JW3538	KB21	0.236364	0.410548	-0.174184
argP	JW2883	KB24	0.372549	0.547383	-0.174834
ybjS	JW5819	KB5	0.218182	0.393091	-0.174909
pepN	JW0915	KB13	0.188235	0.364469	-0.176234
sgcC	JW4266	KB15	0.317073	0.493391	-0.176317
agaR	JW3100	KB28	0.31746	0.493846	-0.176386
feoB	JW3372	KB21	0.233766	0.410548	-0.176782
ygcE	JW5444	KB10	0.236111	0.413362	-0.177251
ybbO	JW0482	KB15	0.263158	0.440842	-0.177685
cls	JW1241	KB28	0.333333	0.511362	-0.178028
metA	JW3973	KB28	0.333333	0.511362	-0.178028
gidA	JW3719	KB10	0.235294	0.413362	-0.178068
yeaJ	JW5291	KB33	0.2	0.378378	-0.178378
lrp	JW0872	KB25	0.352113	0.53051	-0.178397
fkpB	JW0026	KB10	0.203125	0.382353	-0.179228
alpA	JW2604	KB6	0.135135	0.31488	-0.179745
yeaV	JW5293	KB13	0.184211	0.364469	-0.180258
ynbC	JW1407	KB9	0.15873	0.339167	-0.180437
yagF	JW0262	KB9	0.157143	0.339167	-0.182024
hyfI	JW5805	KB10	0.2	0.382353	-0.182353
yliB	JW5111	KB28	0.327586	0.511362	-0.183775
ydeP	JW1495	KB10	0.227273	0.413362	-0.186089
gudD	JW2758	KB10	0.225352	0.413362	-0.18801
talB	JW0007	KB25	0.342466	0.53051	-0.188044
yafC	JW0198	KB25	0.323944	0.512183	-0.18824
ygeK	JW5458	KB10	0.223881	0.413362	-0.189481
yphB	JW2528	KB10	0.223684	0.413362	-0.189678
cspC	JW1812	KB16	0.441176	0.630952	-0.189776
yeeO	JW1965	KB9	0.176471	0.366754	-0.190283
fecI	JW4253	KB28	0.301587	0.493846	-0.192259
yehD	JW2098	KB10	0.220588	0.413362	-0.192774
dacA	JW0627	KB13	0.171429	0.364469	-0.19304
nhoA	JW1458	KB16	0.4375	0.630952	-0.193452
doS	JW1484	KB15	0.247191	0.440842	-0.193651
yccX	JW5131	KB11	0.1375	0.331685	-0.194185
arsC	JW3470	KB16	0.296296	0.490552	-0.194255
fepE	JW0579	KB21	0.215909	0.410548	-0.194639
ypjA	JW5422	KB10	0.1875	0.382353	-0.194853
exoX	JW1833	KB21	0.084507	0.279951	-0.195444
ydjK	JW5290	KB13	0.169014	0.364469	-0.195455
ynaK	JW1359	KB25	0.315068	0.512183	-0.197115
xylE	JW3991	KB24	0.348485	0.547383	-0.198898
rhaR	JW3877	KB24	0.351351	0.550304	-0.198953
ddlB	JW0090	KB28	0.292308	0.493846	-0.201538
gadC	JW1487	KB24	0.347826	0.550304	-0.202478
sucD	JW0718	KB9	0.162162	0.366754	-0.204591
corA	JW3789	KB24	0.342466	0.550304	-0.207838
fucR	JW2776	KB24	0.337838	0.547383	-0.209545
mioC	JW3720	KB10	0.203125	0.413362	-0.210237
speB	JW2904	KB28	0.3	0.511362	-0.211362
ydcM	JW5228	KB11	0.12	0.331685	-0.211685
gspO	JW3297	KB15	0.277778	0.493391	-0.215613
trkG	JW1358	KB24	0.333333	0.550304	-0.216971
ygcS	JW5845	KB5	0.174603	0.393091	-0.218488
intR	JW1339	KB16	0.271186	0.490552	-0.219365
mtr	JW3130	KB21	0.191176	0.410548	-0.219371
yqhC	JW5849	KB28	0.291667	0.511362	-0.219695
yhjJ	JW3495	KB36	0.147727	0.368421	-0.220694
ompW	JW1248	KB16	0.269231	0.490552	-0.221321
ugpC	JW3415	KB16	0.267606	0.490552	-0.222946
ada	JW2201	KB24	0.323944	0.547383	-0.223439
yqeI	JW2815	KB13	0.140625	0.364469	-0.223844
hslO	JW5692	KB12	0.0769231	0.302306	-0.225383
ulaE	JW4155	KB16	0.264151	0.490552	-0.226401
oppC	JW1237	KB15	0.214286	0.440842	-0.226557
ggt	JW3412	KB15	0.265957	0.493391	-0.227433
zitB	JW0735	KB36	0.139785	0.368421	-0.228636
btuC	JW1701	KB24	0.319444	0.550304	-0.23086
wzzE	JW5601	KB12	0.0714286	0.302306	-0.230878
ydeO	JW1494	KB10	0.148649	0.382353	-0.233704
amiB	JW4127	KB16	0.394366	0.630952	-0.236586
yphC	JW5842	KB5	0.15493	0.393091	-0.238162
yqaC	JW5426	KB10	0.173913	0.413362	-0.239449
norR	JW5843	KB5	0.152542	0.393091	-0.240549
ycjV	JW1311	KB24	0.307692	0.550304	-0.242612
metC	JW2975	KB28	0.265625	0.511362	-0.245737
glnH	JW0796	KB24	0.30303	0.550304	-0.247274
thrB	JW0002	KB28	0.262295	0.511362	-0.249066
clpX	JW0428	KB13	0.111111	0.364469	-0.253358
phnE	JW4064	KB10	0.15942	0.413362	-0.253941
mdtB	JW2060	KB10	0.15625	0.413362	-0.257112
dppD	JW3510	KB21	0.152941	0.410548	-0.257607
acpT	JW3440	KB16	0.373134	0.630952	-0.257818
ulaF	JW4156	KB16	0.373134	0.630952	-0.257818
ytfF	JW4168	KB22	0.0875912	0.346237	-0.258646
artI	JW0847	KB24	0.291139	0.550304	-0.259165
mdtG	JW1040	KB24	0.291139	0.550304	-0.259165
ulaD	JW4154	KB16	0.230769	0.490552	-0.259782
metF	JW3913	KB16	0.369863	0.630952	-0.261089
ligB	JW3622	KB16	0.366667	0.630952	-0.264286
cspI	JW1544	KB16	0.225	0.490552	-0.265552
chpB	JW4184	KB16	0.360656	0.630952	-0.270297
narU	JW1464	KB10	0.107692	0.382353	-0.274661
emrA	JW2660	KB16	0.355932	0.630952	-0.27502
pspC	JW1299	KB16	0.352941	0.630952	-0.278011
purU	JW1220	KB16	0.348315	0.630952	-0.282638
phnE	JW4064	KB16	0.346154	0.630952	-0.284799
yqeH	JW5454	KB10	0.0952381	0.382353	-0.287115
fecB	JW4250	KB16	0.202381	0.490552	-0.288171
ulaB	JW4152	KB16	0.338028	0.630952	-0.292924
sbp	JW3888	KB24	0.25	0.547383	-0.297383
rbsC	JW3729	KB24	0.25	0.550304	-0.300304
dsdC	JW2361	KB24	0.246377	0.547383	-0.301006
rbsA	JW3728	KB24	0.246377	0.550304	-0.303927
nemA	JW1642	KB16	0.324324	0.630952	-0.306628
gatC	JW2076	KB24	0.242857	0.550304	-0.307447
fabR	JW3935	KB16	0.320755	0.630952	-0.310198
aldA	JW1412	KB16	0.314286	0.630952	-0.316667
focA	JW0887	KB24	0.22973	0.547383	-0.317653
mutY	JW2928	KB10	0.0943396	0.413362	-0.319022
yfcD	JW2296	KB15	0.17284	0.493391	-0.320551
galR	JW2805	KB24	0.225352	0.547383	-0.322031
ptsG	JW1087	KB24	0.21875	0.547383	-0.328633
glvG	JW3658	KB24	0.206349	0.550304	-0.343955
galP	JW2910	KB16	0.283784	0.630952	-0.347169
idnR	JW4221	KB24	0.2	0.547383	-0.347383
cadC	JW4094	KB24	0.173913	0.547383	-0.37347
bcsZ	JW3499	KB16	0.253731	0.630952	-0.377221
glnP	JW0795	KB24	0.171429	0.550304	-0.378875
yjeF	JW4125	KB28	0.112903	0.493846	-0.380943
uidR	JW1610	KB24	0.161765	0.547383	-0.385618
alsE	JW4046	KB16	0.236111	0.630952	-0.394841
potC	JW1110	KB24	0.151515	0.547383	-0.395868
chaC	JW1209	KB16	0.210526	0.630952	-0.420426
iscU	JW2513	KB16	0.208955	0.630952	-0.421997
melR	JW4079	KB24	0.119403	0.547383	-0.42798

## Sheet: Table S2B
Strains with no growth on NGM		Data from Baba et al 2006	Data from Baba et al 2006
Strains	Genes	OD in MOPS (48hr)	OD in LB (22hr)
JW0864	cspD	0.524	0.671
JW5224	cybB	0.232	0.739
JW2406	cysZ	0.689	0.76
JW0429	lon	0.465	0.534
JW5061	mdlB	0.496	0.8
JW0406	nusB	0.274	0.612
JW3933	oxyR	0.389	0.759
JW3947	rplA	0.136	0.539
JW3611	rpmG	0.134	0.727
JW0052	surA	0.251	0.366
JW2795	thyA	0	0.257
JW0727	tolQ	0.307	0.521
JW5157	ycfM	0.341	0.592
JW1427	ydcl	0.681	0.613
