# Supplementary material for: Folate Acts in E. coli to Accelerate C. elegans Aging Independently of Bacterial Biosynthesis
Source: Cell Rep. 2016 Feb 11;14(7):1611–20. doi: 10.1016/j.celrep.2016.01.051 (PMC4767678; doi:10.1016/j.celrep.2016.01.051)
Supplement: Table S3. Strains Selected for Second, Third, and Fourth Rounds of the Screen and the Results, Related to Figure 4 — The table includes primers used to make complementation plasmids and the corresponding strains. The strains in red were added to second and third rounds because they were of interest. [file mmc4.xlsx]

## Sheet: Sheet1
Genes	JW ID	Brief description	Survival percentage (day 11/12)					Mean lifespan (days)
			Round 2					Round 3				Round 4 - Complementation
			Batch	SM	SW	n	SM-SW	Lifespan M	Lifespan W	n	% increase mutant	Lifespan M	Lifespan W	Lifespan CM	n	n	% increase mutant	% increase compl	Complementation plasmid insert details
						(dead+alive)				(dead)	vs control				dead (Mutant)	dead(Mutant Compl)	vs control	mutant vs control	5'Primer	3'Primer	PCR size	Enzymes	Resulting complemented strain
ihfA	JW1702	α subunit of integration host factor	KB37	0.698718	0.448684	77	0.250034	19.4191	14.79	154	0.312722	-	-	-	-	-	-	-	n/a - even strain used
ihfB	JW0895	β subunit of integration host factor	KB37	0.616162	0.448684	80	0.167477	18.3495	13.37	142	0.37249	17.09	14.64	14.12	130	140	0.16735	-0.0355191	AGACAGAATTCTCAAGCACTAAGGGCGGCTA	GCTAGAAGCTTTGCGAGGCAGCTTCCAGTT	456	EcoRI +HindIII	SKC0903 JW3976 pMMB67EH::ihfB
metL	JW3911	Aspartate kinase / homoserine dehydrogenase	KB29	0.605634	0.373109	71	0.232525	17.171	14.18	160	0.211349	19.1	14.78	14.31	161	175	0.29	-0.0317997	AGACAGAATTCCACCGACAAAGCCCAGGGAA	CGATTAAGCTTAACATGAGTACCGGGCATTA	3658	EcoRI +HindIII	SKC3932 JW0111 pMMB67EH::metL
ompA	JW0940	Outer membrane protein	KB37	0.777222	0.448684	69	0.328538	17.0879	14.18	155	0.205487	16.19	12.66	13.72	162	166	0.28	0.0837283	TAACAGAATTCCCTGACGGAGTTCACACTT	GCTAGAAGCTTTGCAGGCATTGCTGGGTAA	1327	EcoRI +HindIII	SKC0948 JW3233 pMMB67EH::ompA
pabA	JW3323	Glutaminase	KB37	0.892045	0.448684	84	0.443361	15.68	11.83	170	0.325444	15.95	12.57	12.08	135	163	0.27	-0.0389817	AGACAGAATTCTCAGGGAGGCATCAAGTGAA	CGATTAAGCTTTGGCAATCAGAAATCAGCGA	1383	EcoRI +HindIII	SKC3348 JW5822 pMMB67EH::pabA
pabB	JW1801	Aminodeoxychorismate synthase	KB37	0.882594	0.448684	87	0.43391	15.65	11.83	139	0.322908	17.06	12.57	11.73	134	158	0.36	-0.0668258	TAACAGAATTCTCCTGCTAAATTGTTGGCGCT	GCTAGAAGCTTGTCAGGCTACGGTATTCCA	1451	EcoRI +HindIII	SKC1810 JW0868 pMMB67EH::pabB
rpoS	JW5437	RNA polymerase, sigma S (sigma 38) factor	KB34	0.527273	0.347826	55	0.179447	16.8539	13.42	151	0.097852	21.2	15.83	17.88	212	229	0.34	0.129501	AGACAGAATTCAAATCGGCGGAACCAGGCT	GCTAGAAGCTTCTCGCTTGAGACTGGCCTT	1092	EcoRI +HindIII	SKC2736 JW3440 pMMB67EH::rpoS
tatC	JW3815	Subunit of the TatABCE (twin-arginine translocation) complex	KB31	0.835165	0.340642	91	0.494523	17.4073	13.67	155	0.0326173	18.55	14.64	13.37	105	134	0.27	-0.0867486	AGACAGAATTCCGGGCCGTGTAACGTATAA	GTAGCGGTACCCTGACGGGCGGTTGAATTTAT	1584	EcoRI +KpnI	SKC3832 JW2454 pMMB67EH::tatC
znuB	JW1848	Zn2+ABC transporter - membrane subunit	KB31	0.55	0.340642	80	0.209358	16.4957	13.67	163	0.206902	17.44	14.64	13.91	156	166	0.19	-0.0498634	TAACAGAATTCCCAGAGAGCGGCGGATAAT	GCTAGAAGCTTCGCTGTTCGCGTCTTACCA	1761	EcoRI +HindIII	SKC1859 JW5731 pMMB67EH::znuB
nlpD	JW2712	NlpD putative outer membrane lipoprotein	KB31	0.550562	0.340642	89	0.20992	16.6337	14.18	167	0.173445	13.8	12.57	12.98	116	157	0.097852	0.0326173	TAACAGAATTCCGTGCGCTTTGTCCCTTTAGT	GCTAGAAGCTTCTCCTACCCGTGATCCCTT	1374	EcoRI +HindIII	SKC2737 JW4046 pMMB67EH::nlpD
proW	JW2653	Glycine betaine / proline ABC transporter	KB29	0.714286	0.380282	70	0.334004	16.2088	14.18	158	0.14347	18.52	14.78	17.88	139	154	0.25	0.209743	AGACAGAATTCTTTCTCGATTTGCTCTCAGCCCT	CGATTAAGCTTAGTGATGGTGCTCTGAACTGGA	2458	EcoRI +HindIII	SKC2672 JW1888 pMMB67EH::proW
rimK	JW0836	Ribosomal protein S6 modification protein	KB33	0.528736	0.378378	87	0.150357	16.4332	13.42	149	0.224129	16.43	12.66	15.78	177	158	0.297788	0.246445	AGACAGAATTCCATTAAAGAAAGCCGCCCAT	GCTAGAAGCTTATTGCGACTAACCACCCGT	1035	EcoRI +HindIII	SKC0843 JW0106 pMMB67EH::rimK
aceF	JW0111		KB30	0.794872	0.216322	78	0.57855	14.0351	14.79	117	-0.0512337
araF	JW1889		KB30	0.555556	0.223173	72	0.332382	13.5482	14.79	166	-0.0841479
atoE	JW2217		KB32	0.613333	0.18883	75	0.240333	13.2239	14.79	150	-0.10607
fhlA	JW2701		KB32	0.352941	0.18883	59	0.164111	13.2657	14.79	128	-0.103245
lipB	JW5089		KB33	0.5	0.367086	68	0.276827	14.8612	13.37	159	0.111575
mtlR	JW3575		KB37	0.569264	0.216322	50	0.352942	13.8069	13.37	154	0.0327163
rpsF	JW4158		KB32	0.597561	0.18883	82	0.224452	13.1937	13.67	142	-0.0346874
tonB	JW5195		KB37	0.636	0.449	56	0.187	13.8992	13.67	180	0.0169303
truA	JW2315		KB30	0.636364	0.216322	77	0.295722	14.3351	13.67	159	0.0488228
yegT	JW2085		KB31	0.526316	0.340642	76	0.185674	12.9446	13.67	136	-0.0529127
entA	JW0588	As interesting gene	KB30	0.277108	0.216322	83	0.0607867	13.8519	14.79	143	-0.0636179
lpd	JW0112	As interesting gene	KB29	0.511905	0.373109	84	0.0180586	15.7239	14.79	148	0.0629284
ubiH	JW2875	As interesting gene	KB32	0.464789	0.18883	71	0.0977025	12.8292	13.67	132	-0.0613559
yehU	JW5353		KB31	0.134615	0.340642	52	-0.206027
folM	JW1598		KB28	0.366667	0.511362	60	-0.144695
potF	JW0838		KB30	0.0789474	0.216322	76	-0.137374
gatB	JW2077		KB31	0.204819	0.340642	83	-0.135823
yjjQ	JW4329		KB31	0.209302	0.340642	86	-0.13134
fdoH	JW3864		KB31	0.224719	0.340642	89	-0.115923
acrE	JW3233		KB28	0.416667	0.511362	72	-0.0946948
dhaL	JW5186		KB31	0.25	0.340642	84	-0.090642
chbA	JW1725		KB33	0.293333	0.367086	75	-0.0737529
cytR	JW3905		KB33	0.3125	0.367086	64	-0.0545863
cbl	JW1966		KB30	0.166667	0.216322	66	-0.0496551
yecS	JW1903		KB31	0.266667	0.304067	75	-0.0374008
tdcB	JW3088		KB31	0.303797	0.340642	79	-0.0368445
ego	JW1506		KB33	0.333333	0.367086	81	-0.0337529
malG	JW3992		KB33	0.346667	0.367086	75	-0.0204196
ypdA	JW5388		KB31	0.321839	0.340642	87	-0.0188029
glnD	JW0162		KB31	0.328947	0.340642	76	-0.0116946
modC	JW0748		KB30	0.205128	0.216322	78	-0.0111935
argT	JW2307		KB31	0.338028	0.340642	71	-0.00261383
proP	JW4072		KB31	0.341463	0.340642	82	0.000821418
carA	JW0030		KB31	0.342105	0.340642	76	0.00146327
hupB	JW0430		KB33	0.373494	0.367086	83	0.00640771
ydcT	JW1436		KB33	0.373494	0.367086	83	0.00640771
udk	JW2051		KB33	0.376471	0.367086	85	0.00938432
lysP	JW2143		KB32	0.2	0.18883	60	0.0111702
rhaT	JW3878		KB33	0.3875	0.367086	80	0.0204137
trxA	JW5856		KB31	0.376471	0.340642	85	0.0358286
hyfH	JW2473		KB33	0.405797	0.367086	69	0.0387108
pbpC	JW2503		KB31	0.38806	0.340642	67	0.0474177
mdoG	JW1035		KB31	0.388889	0.340642	72	0.0482469
yhbT	JW3126		KB31	0.388889	0.340642	72	0.0482469
ogt	JW1329		KB31	0.38961	0.340642	77	0.0489684
ypdD	JW2380		KB33	0.42029	0.367086	69	0.0532036
tsr	JW4318		KB31	0.397727	0.340642	88	0.0570853
hyfE	JW2470		KB32	0.256757	0.18883	74	0.067927
hybA	JW2964		KB31	0.416667	0.340642	84	0.0760247
glf	JW2021		KB31	0.418605	0.340642	86	0.0779627
ygfO	JW2850		KB32	0.273973	0.18883	73	0.0851428
cyoB	JW0421		KB30	0.323529	0.223173	68	0.100356
pepD	JW0227		KB31	0.462687	0.340642	67	0.122045
znuA	JW5831		KB37	0.583	0.449	57	0.134
xylG	JW3539		KB30	0.352113	0.216322	71	0.135791
